# Supplementary material for: Transcriptome Analysis Reveals Key Seed-Development Genes in Common Buckwheat (Fagopyrum esculentum)
Source: Int J Mol Sci. 2019 Sep 3;20(17):4303. doi: 10.3390/ijms20174303 (PMC6747174; doi:10.3390/ijms20174303)
Supplement: Supplementary file 1 [file ijms-20-04303-s001.zip]

Archive with 12 entries (11 files):
- Supplementary-proofreading/
- Supplementary-proofreading/Figure S1.tif
- Supplementary-proofreading/Figure S2.tif
- Supplementary-proofreading/Table S1.docx
- Supplementary-proofreading/Table S2.xlsx
- Supplementary-proofreading/Table S3.xlsx
- Supplementary-proofreading/Table S4.xlsx
- Supplementary-proofreading/Table S5.xlsx
- Supplementary-proofreading/Table S6.xlsx
- Supplementary-proofreading/Table S7.docx
- Supplementary-proofreading/Table S8.docx
- Supplementary-proofreading/Table S9.docx
