# Supplementary material for: Transcriptome Analysis Reveals Key Seed-Development Genes in Common Buckwheat (Fagopyrum esculentum)
Source: Int J Mol Sci. 2019 Sep 3;20(17):4303. doi: 10.3390/ijms20174303 (PMC6747174; doi:10.3390/ijms20174303)
Supplement: Supplementary file 1 [file ijms-20-04303-s001.zip › Supplementary-proofreading/Table S2.xlsx]

## Sheet: Sheet1
Table S2 The GO enrichment of identified DEGs in developing common buckwheat seeds.
#GO_classify1	GO_classify2	All gene	DE gene
#Total_gene		65861	395
S1 vs S2
cellular component	extracellular region	907	14
cellular component	cell	17925	168
cellular component	nucleoid	19	0
cellular component	membrane	7292	65
cellular component	virion	5	0
cellular component	cell junction	577	13
cellular component	extracellular matrix	9	0
cellular component	membrane-enclosed lumen	249	0
cellular component	macromolecular complex	2512	39
cellular component	organelle	14888	111
cellular component	extracellular matrix part	5	0
cellular component	extracellular region part	10	0
cellular component	organelle part	3599	51
cellular component	virion part	5	0
cellular component	membrane part	2994	23
cellular component	cell part	18058	169
molecular function	protein binding transcription factor activity	32	0
molecular function	nucleic acid binding transcription factor activity	517	7
molecular function	catalytic activity	30801	206
molecular function	receptor activity	181	1
molecular function	guanyl-nucleotide exchange factor activity	37	0
molecular function	structural molecule activity	627	3
molecular function	transporter activity	2134	23
molecular function	binding	49786	164
molecular function	electron carrier activity	562	10
molecular function	antioxidant activity	213	3
molecular function	metallochaperone activity	10	0
molecular function	enzyme regulator activity	259	2
molecular function	protein tag	2	0
molecular function	translation regulator activity	2	0
molecular function	nutrient reservoir activity	57	1
molecular function	molecular transducer activity	392	6
biological process	reproduction	351	2
biological process	cell killing	15	0
biological process	immune system process	399	1
biological process	metabolic process	45492	253
biological process	cellular process	39331	199
biological process	reproductive process	1290	16
biological process	biological adhesion	77	0
biological process	signaling	1320	16
biological process	multicellular organismal process	2022	26
biological process	developmental process	2722	35
biological process	growth	565	5
biological process	locomotion	12	0
biological process	single-organism process	13182	171
biological process	biological phase	67	0
biological process	rhythmic process	45	0
biological process	response to stimulus	5711	108
biological process	localization	4479	49
biological process	multi-organism process	894	8
biological process	biological regulation	5114	68
biological process	cellular component organization or biogenesis	3492	56
S2 vs S3
cellular component	extracellular region	907	44
cellular component	cell	17925	701
cellular component	nucleoid	19	1
cellular component	membrane	7292	354
cellular component	virion	5	0
cellular component	cell junction	577	27
cellular component	extracellular matrix	9	0
cellular component	membrane-enclosed lumen	249	31
cellular component	macromolecular complex	2512	220
cellular component	organelle	14888	547
cellular component	extracellular matrix part	5	0
cellular component	extracellular region part	10	1
cellular component	organelle part	3599	265
cellular component	virion part	5	0
cellular component	membrane part	2994	162
cellular component	cell part	18058	705
molecular function	protein binding transcription factor activity	32	7
molecular function	nucleic acid binding transcription factor activity	517	20
molecular function	catalytic activity	30801	563
molecular function	receptor activity	181	6
molecular function	guanyl-nucleotide exchange factor activity	37	1
molecular function	structural molecule activity	627	89
molecular function	transporter activity	2134	73
molecular function	binding	49786	587
molecular function	electron carrier activity	562	34
molecular function	antioxidant activity	213	4
molecular function	metallochaperone activity	10	1
molecular function	enzyme regulator activity	259	10
molecular function	protein tag	2	0
molecular function	translation regulator activity	2	0
molecular function	nutrient reservoir activity	57	3
molecular function	molecular transducer activity	392	13
biological process	reproduction	351	10
biological process	cell killing	15	3
biological process	immune system process	399	23
biological process	metabolic process	45492	831
biological process	cellular process	39331	732
biological process	reproductive process	1290	65
biological process	biological adhesion	77	1
biological process	signaling	1320	43
biological process	multicellular organismal process	2022	103
biological process	developmental process	2722	130
biological process	growth	565	29
biological process	locomotion	12	0
biological process	single-organism process	13182	565
biological process	biological phase	67	1
biological process	rhythmic process	45	1
biological process	response to stimulus	5711	289
biological process	localization	4479	205
biological process	multi-organism process	894	48
biological process	biological regulation	5114	220
biological process	cellular component organization or biogenesis	3492	159
S1 vs S3
cellular component	extracellular region	907	70
cellular component	cell	17925	912
cellular component	nucleoid	19	0
cellular component	membrane	7292	471
cellular component	virion	5	1
cellular component	cell junction	577	46
cellular component	extracellular matrix	9	0
cellular component	membrane-enclosed lumen	249	27
cellular component	macromolecular complex	2512	244
cellular component	organelle	14888	693
cellular component	extracellular matrix part	5	0
cellular component	extracellular region part	10	1
cellular component	organelle part	3599	320
cellular component	virion part	5	1
cellular component	membrane part	2994	204
cellular component	cell part	18058	919
molecular function	protein binding transcription factor activity	32	6
molecular function	nucleic acid binding transcription factor activity	517	32
molecular function	catalytic activity	30801	980
molecular function	receptor activity	181	5
molecular function	guanyl-nucleotide exchange factor activity	37	2
molecular function	structural molecule activity	627	76
molecular function	transporter activity	2134	120
molecular function	binding	49786	876
molecular function	electron carrier activity	562	43
molecular function	antioxidant activity	213	11
molecular function	metallochaperone activity	10	0
molecular function	enzyme regulator activity	259	16
molecular function	protein tag	2	0
molecular function	translation regulator activity	2	0
molecular function	nutrient reservoir activity	57	7
molecular function	molecular transducer activity	392	23
biological process	reproduction	351	21
biological process	cell killing	15	4
biological process	immune system process	399	29
biological process	metabolic process	45492	1266
biological process	cellular process	39331	1048
biological process	reproductive process	1290	108
biological process	biological adhesion	77	3
biological process	signaling	1320	77
biological process	multicellular organismal process	2022	156
biological process	developmental process	2722	199
biological process	growth	565	45
biological process	locomotion	12	1
biological process	single-organism process	13182	898
biological process	biological phase	67	2
biological process	rhythmic process	45	2
biological process	response to stimulus	5711	445
biological process	localization	4479	287
biological process	multi-organism process	894	62
biological process	biological regulation	5114	362
biological process	cellular component organization or biogenesis	3492	239
