# Supplementary material for: Transcriptome Analysis Reveals Key Seed-Development Genes in Common Buckwheat (Fagopyrum esculentum)
Source: Int J Mol Sci. 2019 Sep 3;20(17):4303. doi: 10.3390/ijms20174303 (PMC6747174; doi:10.3390/ijms20174303)
Supplement: Supplementary file 1 [file ijms-20-04303-s001.zip › Supplementary-proofreading/Table S3.xlsx]

## Sheet: Sheet1
Table S3. KEGG pathway of S1 vs. S2, S2 vs. S3, and S2 vs. S3 in RNA-Seq.
#Pathway	ko_ID	Unigene	gene	Unigene_all	gene_all
S1 vs S2
Glycolysis / Gluconeogenesis	ko00010	4	305	140	10812	gene:Fes_sc0001712.1.g000002.aua.1;gene:Fes_sc0004612.1.g000003.aua.1;gene:Fes_sc0008274.1.g000001.aua.1;gene:Fes_sc0090726.1.g000001.aua.1
Isoquinoline alkaloid biosynthesis	ko00950	1	62	140	10812	gene:Fes_sc0010089.1.g000003.aua.1
Nucleotide excision repair	ko03420	2	164	140	10812	gene:Fes_sc0000066.1.g000014.aua.1;gene:Fes_sc0000792.1.g000015.aua.1
Valine, leucine and isoleucine degradation	ko00280	1	121	140	10812	gene:Fes_sc0004275.1.g000006.aua.1
Glycerolipid metabolism	ko00561	2	141	140	10812	gene:Fes_sc0004248.1.g000011.aua.1;gene:Fes_sc0008444.1.g000006.aua.1
Tropane, piperidine and pyridine alkaloid biosynthesis	ko00960	1	70	140	10812	gene:Fes_sc0010089.1.g000003.aua.1
Photosynthesis	ko00195	1	70	140	10812	gene:Fes_sc0004471.1.g000007.aua.1
Fatty acid elongation	ko00062	1	65	140	10812	gene:Fes_sc0043451.1.g000001.aua.1
Glycine, serine and threonine metabolism	ko00260	2	141	140	10812	gene:Fes_sc0000311.1.g000020.aua.1;gene:Fes_sc0090726.1.g000001.aua.1
Histidine metabolism	ko00340	1	48	140	10812	gene:Fes_sc0144840.1.g000001.aua.1
Glutathione metabolism	ko00480	3	187	140	10812	gene:Fes_sc0001385.1.g000002.aua.1;gene:Fes_sc0003393.1.g000013.aua.1;gene:Fes_sc0012548.1.g000001.aua.1
Biosynthesis of amino acids	ko01230	7	556	140	10812	gene:Fes_sc0001685.1.g000003.aua.1;gene:Fes_sc0004612.1.g000003.aua.1;gene:Fes_sc0007665.1.g000006.aua.1;gene:Fes_sc0010089.1.g000003.aua.1;gene:Fes_sc0090726.1.g000001.aua.1;gene:Fes_sc0091233.1.g000001.aua.1;gene:Fes_sc0144840.1.g000001.aua.1
Ribosome	ko03010	3	609	140	10812	esculentum_newGene_6650;gene:Fes_sc0000984.1.g000005.aua.1;gene:Fes_sc0008861.1.g000009.aua.1
Phenylalanine, tyrosine and tryptophan biosynthesis	ko00400	2	123	140	10812	gene:Fes_sc0007665.1.g000006.aua.1;gene:Fes_sc0010089.1.g000003.aua.1
Carbon metabolism	ko01200	8	608	140	10812	gene:Fes_sc0000971.1.g000003.aua.1;gene:Fes_sc0001685.1.g000003.aua.1;gene:Fes_sc0001712.1.g000002.aua.1;gene:Fes_sc0004612.1.g000003.aua.1;gene:Fes_sc0027423.1.g000001.aua.1;gene:Fes_sc0054477.1.g000001.aua.1;gene:Fes_sc0090726.1.g000001.aua.1;gene:Fes_sc0113375.1.g000001.aua.1
Lysine degradation	ko00310	2	106	140	10812	gene:Fes_sc0000311.1.g000020.aua.1;gene:Fes_sc0054477.1.g000001.aua.1
Endocytosis	ko04144	3	327	140	10812	gene:Fes_sc0011062.1.g000003.aua.1;gene:Fes_sc0012197.1.g000006.aua.1;gene:Fes_sc0073775.1.g000001.aua.1
alpha-Linolenic acid metabolism	ko00592	4	178	140	10812	gene:Fes_sc0004275.1.g000006.aua.1;gene:Fes_sc0008037.1.g000003.aua.1;gene:Fes_sc0008274.1.g000001.aua.1;gene:Fes_sc0158660.1.g000001.aua.1
Purine metabolism	ko00230	1	327	140	10812	gene:Fes_sc0008862.1.g000004.aua.1
Phenylalanine metabolism	ko00360	4	283	140	10812	gene:Fes_sc0000082.1.g000020.aua.1;gene:Fes_sc0001392.1.g000009.aua.1;gene:Fes_sc0010089.1.g000003.aua.1;gene:Fes_sc0076285.1.g000001.aua.1
Starch and sucrose metabolism	ko00500	19	549	140	10812	gene:Fes_sc0000004.1.g000090.aua.1;gene:Fes_sc0000048.1.g000020.aua.1;gene:Fes_sc0000901.1.g000010.aua.1;gene:Fes_sc0000964.1.g000005.aua.1;gene:Fes_sc0002211.1.g000007.aua.1;gene:Fes_sc0005266.1.g000001.aua.1;gene:Fes_sc0005391.1.g000002.aua.1;gene:Fes_sc0006080.1.g000001.aua.1;gene:Fes_sc0007558.1.g000005.aua.1;gene:Fes_sc0011591.1.g000002.aua.1;gene:Fes_sc0014914.1.g000001.aua.1;gene:Fes_sc001…
Plant-pathogen interaction	ko04626	2	337	140	10812	gene:Fes_sc0006858.1.g000001.aua.1;gene:Fes_sc0060020.1.g000001.aua.1
Fatty acid biosynthesis	ko00061	2	109	140	10812	gene:Fes_sc0011452.1.g000002.aua.1;gene:Fes_sc0018391.1.g000002.aua.1
Nitrogen metabolism	ko00910	1	100	140	10812	gene:Fes_sc0021117.1.g000001.aua.1
Carbon fixation in photosynthetic organisms	ko00710	3	199	140	10812	gene:Fes_sc0000971.1.g000003.aua.1;gene:Fes_sc0004612.1.g000003.aua.1;gene:Fes_sc0113375.1.g000001.aua.1
Mismatch repair	ko03430	2	126	140	10812	gene:Fes_sc0000066.1.g000014.aua.1;gene:Fes_sc0000792.1.g000015.aua.1
Steroid biosynthesis	ko00100	1	84	140	10812	gene:Fes_sc0114326.1.g000001.aua.1
Basal transcription factors	ko03022	1	89	140	10812	gene:Fes_sc0000959.1.g000004.aua.1
Citrate cycle (TCA cycle)	ko00020	2	160	140	10812	gene:Fes_sc0027423.1.g000001.aua.1;gene:Fes_sc0054477.1.g000001.aua.1
Phagosome	ko04145	2	192	140	10812	gene:Fes_sc0002157.1.g000002.aua.1;gene:Fes_sc0005471.1.g000002.aua.1
Homologous recombination	ko03440	1	133	140	10812	gene:Fes_sc0000066.1.g000014.aua.1
Biosynthesis of unsaturated fatty acids	ko01040	2	70	140	10812	gene:Fes_sc0000594.1.g000018.aua.1;gene:Fes_sc0004275.1.g000006.aua.1
Sulfur metabolism	ko00920	1	60	140	10812	gene:Fes_sc0001685.1.g000003.aua.1
Fructose and mannose metabolism	ko00051	1	127	140	10812	gene:Fes_sc0004612.1.g000003.aua.1
Circadian rhythm - plant	ko04712	2	124	140	10812	gene:Fes_sc0000405.1.g000017.aua.1;gene:Fes_sc0005307.1.g000002.aua.1
Pentose phosphate pathway	ko00030	2	134	140	10812	gene:Fes_sc0001712.1.g000002.aua.1;gene:Fes_sc0004612.1.g000003.aua.1
Cysteine and methionine metabolism	ko00270	3	244	140	10812	gene:Fes_sc0001685.1.g000003.aua.1;gene:Fes_sc0021423.1.g000002.aua.1;gene:Fes_sc0064262.1.g000001.aua.1
Oxidative phosphorylation	ko00190	3	269	140	10812	gene:Fes_sc0000022.1.g000063.aua.1;gene:Fes_sc0011762.1.g000004.aua.1;gene:Fes_sc0027423.1.g000001.aua.1
Inositol phosphate metabolism	ko00562	4	143	140	10812	gene:Fes_sc0001458.1.g000018.aua.1;gene:Fes_sc0002158.1.g000013.aua.1;gene:Fes_sc0002161.1.g000003.aua.1;gene:Fes_sc0008015.1.g000001.aua.1
Phenylpropanoid biosynthesis	ko00940	10	414	140	10812	gene:Fes_sc0000082.1.g000020.aua.1;gene:Fes_sc0001392.1.g000009.aua.1;gene:Fes_sc0011591.1.g000002.aua.1;gene:Fes_sc0014914.1.g000001.aua.1;gene:Fes_sc0032253.1.g000002.aua.1;gene:Fes_sc0069918.1.g000001.aua.1;gene:Fes_sc0076285.1.g000001.aua.1;gene:Fes_sc0094045.1.g000001.aua.1;gene:Fes_sc0106162.1.g000001.aua.1;gene:Fes_sc0109549.1.g000001.aua.1
Amino sugar and nucleotide sugar metabolism	ko00520	10	290	140	10812	gene:Fes_sc0000048.1.g000020.aua.1;gene:Fes_sc0002211.1.g000007.aua.1;gene:Fes_sc0005098.1.g000002.aua.1;gene:Fes_sc0007224.1.g000009.aua.1;gene:Fes_sc0019292.1.g000001.aua.1;gene:Fes_sc0020622.1.g000001.aua.1;gene:Fes_sc0073054.1.g000001.aua.1;gene:Fes_sc0094682.1.g000001.aua.1;gene:Fes_sc0153156.1.g000001.aua.1;gene:Fes_sc0187362.1.g000001.aua.1
Phosphatidylinositol signaling system	ko04070	2	136	140	10812	gene:Fes_sc0002161.1.g000003.aua.1;gene:Fes_sc0008444.1.g000006.aua.1
Protein processing in endoplasmic reticulum	ko04141	25	506	140	10812	gene:Fes_sc0000010.1.g000035.aua.1;gene:Fes_sc0000017.1.g000018.aua.1;gene:Fes_sc0000023.1.g000053.aua.1;gene:Fes_sc0000365.1.g000010.aua.1;gene:Fes_sc0000889.1.g000006.aua.1;gene:Fes_sc0002383.1.g000002.aua.1;gene:Fes_sc0003919.1.g000006.aua.1;gene:Fes_sc0004643.1.g000008.aua.1;gene:Fes_sc0005008.1.g000005.aua.1;gene:Fes_sc0008231.1.g000006.aua.1;gene:Fes_sc0008517.1.g000002.aua.1;gene:Fes_sc000…
Linoleic acid metabolism	ko00591	2	42	140	10812	gene:Fes_sc0008037.1.g000003.aua.1;gene:Fes_sc0158660.1.g000001.aua.1
Cyanoamino acid metabolism	ko00460	4	121	140	10812	gene:Fes_sc0009354.1.g000003.aua.1;gene:Fes_sc0011591.1.g000002.aua.1;gene:Fes_sc0014914.1.g000001.aua.1;gene:Fes_sc0069918.1.g000001.aua.1
Pyrimidine metabolism	ko00240	4	257	140	10812	gene:Fes_sc0004663.1.g000003.aua.1;gene:Fes_sc0005561.1.g000002.aua.1;gene:Fes_sc0008862.1.g000004.aua.1;gene:Fes_sc0017951.1.g000003.aua.1
Base excision repair	ko03410	4	76	140	10812	gene:Fes_sc0000004.1.g000057.aua.1;gene:Fes_sc0000792.1.g000015.aua.1;gene:Fes_sc0001281.1.g000001.aua.1;gene:Fes_sc0006879.1.g000003.aua.1
Fatty acid degradation	ko00071	4	139	140	10812	gene:Fes_sc0004275.1.g000006.aua.1;gene:Fes_sc0008274.1.g000001.aua.1;gene:Fes_sc0011452.1.g000002.aua.1;gene:Fes_sc0018391.1.g000002.aua.1
Spliceosome	ko03040	3	411	140	10812	gene:Fes_sc0012197.1.g000006.aua.1;gene:Fes_sc0073775.1.g000001.aua.1;gene:Fes_sc0124408.1.g000001.aua.1
Ascorbate and aldarate metabolism	ko00053	3	87	140	10812	gene:Fes_sc0001458.1.g000018.aua.1;gene:Fes_sc0002211.1.g000007.aua.1;gene:Fes_sc0008015.1.g000001.aua.1
Galactose metabolism	ko00052	7	167	140	10812	gene:Fes_sc0000011.1.g000092.aua.1;gene:Fes_sc0000664.1.g000011.aua.1;gene:Fes_sc0004248.1.g000011.aua.1;gene:Fes_sc0013168.1.g000001.aua.1;gene:Fes_sc0017615.1.g000001.aua.1;gene:Fes_sc0020711.1.g000002.aua.1;gene:Fes_sc0093307.1.g000001.aua.1
SNARE interactions in vesicular transport	ko04130	2	80	140	10812	gene:Fes_sc0003705.1.g000004.aua.1;gene:Fes_sc0290289.1.g000001.aua.1
Folate biosynthesis	ko00790	2	24	140	10812	gene:Fes_sc0000532.1.g000020.aua.1;gene:Fes_sc0004663.1.g000003.aua.1
Glycerophospholipid metabolism	ko00564	4	217	140	10812	gene:Fes_sc0000011.1.g000041.aua.1;gene:Fes_sc0002158.1.g000013.aua.1;gene:Fes_sc0008444.1.g000006.aua.1;gene:Fes_sc0011062.1.g000003.aua.1
Pentose and glucuronate interconversions	ko00040	4	187	140	10812	gene:Fes_sc0000004.1.g000090.aua.1;gene:Fes_sc0000901.1.g000010.aua.1;gene:Fes_sc0000964.1.g000005.aua.1;gene:Fes_sc0002211.1.g000007.aua.1
Glycosphingolipid biosynthesis - globo series	ko00603	1	19	140	10812	gene:Fes_sc0004248.1.g000011.aua.1
Plant hormone signal transduction	ko04075	9	588	140	10812	gene:Fes_sc0000024.1.g000035.aua.1;gene:Fes_sc0002839.1.g000004.aua.1;gene:Fes_sc0002899.1.g000004.aua.1;gene:Fes_sc0003131.1.g000008.aua.1;gene:Fes_sc0004642.1.g000013.aua.1;gene:Fes_sc0005307.1.g000002.aua.1;gene:Fes_sc0008308.1.g000001.aua.1;gene:Fes_sc0011132.1.g000002.aua.1;gene:Fes_sc0040103.1.g000001.aua.1
Pyruvate metabolism	ko00620	2	249	140	10812	gene:Fes_sc0000971.1.g000003.aua.1;gene:Fes_sc0113375.1.g000001.aua.1
Tyrosine metabolism	ko00350	2	120	140	10812	gene:Fes_sc0008274.1.g000001.aua.1;gene:Fes_sc0010089.1.g000003.aua.1
Alanine, aspartate and glutamate metabolism	ko00250	2	143	140	10812	gene:Fes_sc0017951.1.g000003.aua.1;gene:Fes_sc0091233.1.g000001.aua.1
Ether lipid metabolism	ko00565	2	72	140	10812	gene:Fes_sc0002158.1.g000013.aua.1;gene:Fes_sc0011062.1.g000003.aua.1
Tryptophan metabolism	ko00380	2	103	140	10812	gene:Fes_sc0009357.1.g000003.aua.1;gene:Fes_sc0054477.1.g000001.aua.1
Sphingolipid metabolism	ko00600	1	56	140	10812	gene:Fes_sc0004248.1.g000011.aua.1
Arginine and proline metabolism	ko00330	1	177	140	10812	gene:Fes_sc0091233.1.g000001.aua.1
DNA replication	ko03030	7	152	140	10812	gene:Fes_sc0000066.1.g000014.aua.1;gene:Fes_sc0000717.1.g000006.aua.1;gene:Fes_sc0000792.1.g000015.aua.1;gene:Fes_sc0001629.1.g000004.aua.1;gene:Fes_sc0004029.1.g000002.aua.1;gene:Fes_sc0005377.1.g000002.aua.1;gene:Fes_sc0008862.1.g000004.aua.1
Peroxisome	ko04146	5	192	140	10812	gene:Fes_sc0000311.1.g000020.aua.1;gene:Fes_sc0004275.1.g000006.aua.1;gene:Fes_sc0011452.1.g000002.aua.1;gene:Fes_sc0016880.1.g000001.aua.1;gene:Fes_sc0018391.1.g000002.aua.1
Carotenoid biosynthesis	ko00906	1	71	140	10812	gene:Fes_sc0000193.1.g000010.aua.1
One carbon pool by folate	ko00670	1	41	140	10812	gene:Fes_sc0004663.1.g000003.aua.1
Fatty acid metabolism	ko01212	4	182	140	10812	gene:Fes_sc0000594.1.g000018.aua.1;gene:Fes_sc0004275.1.g000006.aua.1;gene:Fes_sc0011452.1.g000002.aua.1;gene:Fes_sc0018391.1.g000002.aua.1
S2 vs S3
Base excision repair	ko03410	3	76	519	10812	gene:Fes_sc0014177.1.g000001.aua.1;gene:Fes_sc0014177.1.g000002.aua.1;gene:Fes_sc0097800.1.g000001.aua.1
beta-Alanine metabolism	ko00410	1	92	519	10812	gene:Fes_sc0122850.1.g000001.aua.1
Degradation of aromatic compounds	ko01220	1	32	519	10812	gene:Fes_sc0000006.1.g000076.aua.1
Ribosome biogenesis in eukaryotes	ko03008	12	377	519	10812	esculentum_newGene_6257;gene:Fes_sc0000032.1.g000006.aua.1;gene:Fes_sc0000077.1.g000012.aua.1;gene:Fes_sc0000222.1.g000009.aua.1;gene:Fes_sc0000457.1.g000008.aua.1;gene:Fes_sc0006951.1.g000002.aua.1;gene:Fes_sc0007611.1.g000001.aua.1;gene:Fes_sc0012019.1.g000002.aua.1;gene:Fes_sc0018147.1.g000002.aua.1;gene:Fes_sc0054116.1.g000001.aua.1;gene:Fes_sc0058649.1.g000001.aua.1;gene:Fes_sc0095079.1.g000…
Pyruvate metabolism	ko00620	12	249	519	10812	esculentum_newGene_8826;gene:Fes_sc0000031.1.g000065.aua.1;gene:Fes_sc0004343.1.g000002.aua.1;gene:Fes_sc0004959.1.g000001.aua.1;gene:Fes_sc0012846.1.g000002.aua.1;gene:Fes_sc0014918.1.g000002.aua.1;gene:Fes_sc0021150.1.g000001.aua.1;gene:Fes_sc0035363.1.g000001.aua.1;gene:Fes_sc0039259.1.g000001.aua.1;gene:Fes_sc0054935.1.g000001.aua.1;gene:Fes_sc0115830.1.g000001.aua.1;gene:Fes_sc0165774.1.g000…
Cysteine and methionine metabolism	ko00270	6	244	519	10812	gene:Fes_sc0000105.1.g000021.aua.1;gene:Fes_sc0003143.1.g000008.aua.1;gene:Fes_sc0003686.1.g000004.aua.1;gene:Fes_sc0012984.1.g000006.aua.1;gene:Fes_sc0130083.1.g000001.aua.1;gene:Fes_sc0164529.1.g000001.aua.1
Glutathione metabolism	ko00480	8	187	519	10812	gene:Fes_sc0002279.1.g000013.aua.1;gene:Fes_sc0003052.1.g000005.aua.1;gene:Fes_sc0003393.1.g000010.aua.1;gene:Fes_sc0006075.1.g000008.aua.1;gene:Fes_sc0006822.1.g000001.aua.1;gene:Fes_sc0011567.1.g000002.aua.1;gene:Fes_sc0012548.1.g000001.aua.1;gene:Fes_sc0052672.1.g000001.aua.1
Amino sugar and nucleotide sugar metabolism	ko00520	9	290	519	10812	gene:Fes_sc0000071.1.g000040.aua.1;gene:Fes_sc0000081.1.g000017.aua.1;gene:Fes_sc0000643.1.g000009.aua.1;gene:Fes_sc0001655.1.g000010.aua.1;gene:Fes_sc0002264.1.g000011.aua.1;gene:Fes_sc0013219.1.g000002.aua.1;gene:Fes_sc0018634.1.g000002.aua.1;gene:Fes_sc0069064.1.g000001.aua.1;gene:Fes_sc0073054.1.g000001.aua.1
Mismatch repair	ko03430	5	126	519	10812	esculentum_newGene_1235;gene:Fes_sc0000001.1.g000163.aua.1;gene:Fes_sc0005938.1.g000001.aua.1;gene:Fes_sc0011371.1.g000004.aua.1;gene:Fes_sc0020202.1.g000001.aua.1
Steroid biosynthesis	ko00100	7	84	519	10812	gene:Fes_sc0006836.1.g000007.aua.1;gene:Fes_sc0011489.1.g000005.aua.1;gene:Fes_sc0028197.1.g000001.aua.1;gene:Fes_sc0051227.1.g000001.aua.1;gene:Fes_sc0059064.1.g000001.aua.1;gene:Fes_sc0083760.1.g000001.aua.1;gene:Fes_sc0114160.1.g000001.aua.1
Biosynthesis of unsaturated fatty acids	ko01040	6	70	519	10812	gene:Fes_sc0000106.1.g000013.aua.1;gene:Fes_sc0000594.1.g000018.aua.1;gene:Fes_sc0004155.1.g000008.aua.1;gene:Fes_sc0010825.1.g000007.aua.1;gene:Fes_sc0012121.1.g000002.aua.1;gene:Fes_sc0014351.1.g000004.aua.1
Biosynthesis of amino acids	ko01230	15	556	519	10812	gene:Fes_sc0000149.1.g000015.aua.1;gene:Fes_sc0000561.1.g000005.aua.1;gene:Fes_sc0003143.1.g000008.aua.1;gene:Fes_sc0003808.1.g000005.aua.1;gene:Fes_sc0007665.1.g000006.aua.1;gene:Fes_sc0008089.1.g000001.aua.1;gene:Fes_sc0010089.1.g000003.aua.1;gene:Fes_sc0010996.1.g000001.aua.1;gene:Fes_sc0011525.1.g000001.aua.1;gene:Fes_sc0013409.1.g000004.aua.1;gene:Fes_sc0023419.1.g000001.aua.1;gene:Fes_sc002…
Glycolysis / Gluconeogenesis	ko00010	9	305	519	10812	gene:Fes_sc0000006.1.g000076.aua.1;gene:Fes_sc0000643.1.g000009.aua.1;gene:Fes_sc0002482.1.g000006.aua.1;gene:Fes_sc0003808.1.g000005.aua.1;gene:Fes_sc0008274.1.g000002.aua.1;gene:Fes_sc0013219.1.g000002.aua.1;gene:Fes_sc0013489.1.g000005.aua.1;gene:Fes_sc0018634.1.g000002.aua.1;gene:Fes_sc0054935.1.g000001.aua.1
Glycosylphosphatidylinositol(GPI)-anchor biosynthesis	ko00563	1	37	519	10812	gene:Fes_sc0000492.1.g000003.gia.1
Thiamine metabolism	ko00730	1	35	519	10812	gene:Fes_sc0001862.1.g000010.aua.1
Oxidative phosphorylation	ko00190	28	269	519	10812	esculentum_newGene_1182;gene:Fes_sc0000013.1.g000059.auf.1;gene:Fes_sc0000031.1.g000028.aua.1;gene:Fes_sc0000034.1.g000005.aua.1;gene:Fes_sc0000108.1.g000009.aua.1;gene:Fes_sc0000429.1.g000011.aua.1;gene:Fes_sc0000475.1.g000005.aua.1;gene:Fes_sc0001572.1.g000009.aua.1;gene:Fes_sc0001683.1.g000020.gia.1;gene:Fes_sc0001941.1.g000018.aua.1;gene:Fes_sc0002875.1.g000009.aua.1;gene:Fes_sc0003390.1.g000…
Ubiquinone and other terpenoid-quinone biosynthesis	ko00130	1	82	519	10812	gene:Fes_sc0003143.1.g000008.aua.1
Tryptophan metabolism	ko00380	6	103	519	10812	gene:Fes_sc0006084.1.g000009.aua.1;gene:Fes_sc0009357.1.g000003.aua.1;gene:Fes_sc0034291.1.g000001.aua.1;gene:Fes_sc0128943.1.g000001.aua.1;gene:Fes_sc0325800.1.g000001.aua.1;gene:Fes_sc0326471.1.g000001.aua.1
Peroxisome	ko04146	5	192	519	10812	esculentum_newGene_4624;gene:Fes_sc0000045.1.g000013.aua.1;gene:Fes_sc0000311.1.g000020.aua.1;gene:Fes_sc0002786.1.g000008.aua.1;gene:Fes_sc0004155.1.g000008.aua.1
Glyoxylate and dicarboxylate metabolism	ko00630	2	117	519	10812	gene:Fes_sc0010996.1.g000001.aua.1;gene:Fes_sc0066798.1.g000001.aua.1
Fatty acid metabolism	ko01212	11	182	519	10812	gene:Fes_sc0000106.1.g000013.aua.1;gene:Fes_sc0000400.1.g000007.aua.1;gene:Fes_sc0000594.1.g000018.aua.1;gene:Fes_sc0004155.1.g000008.aua.1;gene:Fes_sc0004343.1.g000002.aua.1;gene:Fes_sc0010825.1.g000007.aua.1;gene:Fes_sc0012121.1.g000002.aua.1;gene:Fes_sc0014351.1.g000004.aua.1;gene:Fes_sc0089248.1.g000001.aua.1;gene:Fes_sc0115830.1.g000001.aua.1;gene:Fes_sc0165774.1.g000001.aua.1
Ubiquitin mediated proteolysis	ko04120	20	309	519	10812	esculentum_newGene_691;gene:Fes_sc0000126.1.g000025.aua.1;gene:Fes_sc0000160.1.g000010.aua.1;gene:Fes_sc0000178.1.g000025.aua.1;gene:Fes_sc0000275.1.g000025.aua.1;gene:Fes_sc0001528.1.g000007.aua.1;gene:Fes_sc0001827.1.g000007.aua.1;gene:Fes_sc0001925.1.g000008.aua.1;gene:Fes_sc0003081.1.g000008.aua.1;gene:Fes_sc0004043.1.g000006.aua.1;gene:Fes_sc0005903.1.g000008.aua.1;gene:Fes_sc0006685.1.g0000…
Fatty acid biosynthesis	ko00061	5	109	519	10812	gene:Fes_sc0000106.1.g000013.aua.1;gene:Fes_sc0004343.1.g000002.aua.1;gene:Fes_sc0010825.1.g000007.aua.1;gene:Fes_sc0115830.1.g000001.aua.1;gene:Fes_sc0165774.1.g000001.aua.1
RNA polymerase	ko03020	8	88	519	10812	esculentum_newGene_2409;gene:Fes_sc0000364.1.g000007.aua.1;gene:Fes_sc0000364.1.g000017.aua.1;gene:Fes_sc0000531.1.g000012.aua.1;gene:Fes_sc0001451.1.g000008.aua.1;gene:Fes_sc0003195.1.g000002.aua.1;gene:Fes_sc0012506.1.g000003.aua.1;gene:Fes_sc0015309.1.g000001.aua.1
ABC transporters	ko02010	4	77	519	10812	gene:Fes_sc0000002.1.g000054.aua.1;gene:Fes_sc0000022.1.g000042.aua.1;gene:Fes_sc0005549.1.g000007.aua.1;gene:Fes_sc0073151.1.g000001.aua.1
Galactose metabolism	ko00052	10	167	519	10812	gene:Fes_sc0000502.1.g000009.aua.1;gene:Fes_sc0000510.1.g000018.aua.1;gene:Fes_sc0000643.1.g000009.aua.1;gene:Fes_sc0001958.1.g000004.aua.1;gene:Fes_sc0003110.1.g000008.aua.1;gene:Fes_sc0003808.1.g000005.aua.1;gene:Fes_sc0013168.1.g000001.aua.1;gene:Fes_sc0013219.1.g000002.aua.1;gene:Fes_sc0018634.1.g000002.aua.1;gene:Fes_sc0122331.1.g000001.aua.1
Glycine, serine and threonine metabolism	ko00260	4	141	519	10812	gene:Fes_sc0000311.1.g000020.aua.1;gene:Fes_sc0024749.1.g000002.aua.1;gene:Fes_sc0028483.1.g000001.aua.1;gene:Fes_sc0122850.1.g000001.aua.1
Terpenoid backbone biosynthesis	ko00900	3	121	519	10812	esculentum_newGene_4624;gene:Fes_sc0000155.1.g000008.aua.1;gene:Fes_sc0120203.1.g000001.aua.1
Circadian rhythm - plant	ko04712	4	124	519	10812	gene:Fes_sc0003201.1.g000004.aua.1;gene:Fes_sc0005307.1.g000002.aua.1;gene:Fes_sc0148302.1.g000001.aua.1;gene:Fes_sc0152132.1.g000001.aua.1
Glycerophospholipid metabolism	ko00564	7	217	519	10812	esculentum_newGene_3473;gene:Fes_sc0002701.1.g000007.aua.1;gene:Fes_sc0006236.1.g000003.aua.1;gene:Fes_sc0014398.1.g000001.aua.1;gene:Fes_sc0019628.1.g000001.aua.1;gene:Fes_sc0040571.1.g000001.aua.1;gene:Fes_sc0381831.1.g000001.aua.1
mRNA surveillance pathway	ko03015	9	249	519	10812	gene:Fes_sc0000089.1.g000045.aua.1;gene:Fes_sc0000122.1.g000019.aua.1;gene:Fes_sc0000265.1.g000009.aua.1;gene:Fes_sc0000591.1.g000001.aua.1;gene:Fes_sc0000623.1.g000003.aua.1;gene:Fes_sc0002258.1.g000003.aua.1;gene:Fes_sc0012172.1.g000003.aua.1;gene:Fes_sc0064996.1.g000001.aua.1;gene:Fes_sc0068882.1.g000001.aua.1
Proteasome	ko03050	2	117	519	10812	gene:Fes_sc0000907.1.g000015.aua.1;gene:Fes_sc0030456.1.g000001.aua.1
Alanine, aspartate and glutamate metabolism	ko00250	9	143	519	10812	esculentum_newGene_238;gene:Fes_sc0000149.1.g000015.aua.1;gene:Fes_sc0001316.1.g000001.aua.1;gene:Fes_sc0003788.1.g000007.aua.1;gene:Fes_sc0010996.1.g000001.aua.1;gene:Fes_sc0011525.1.g000001.aua.1;gene:Fes_sc0017951.1.g000003.aua.1;gene:Fes_sc0176274.1.g000001.aua.1;gene:Fes_sc0257629.1.g000001.aua.1
Protein export	ko03060	13	132	519	10812	gene:Fes_sc0000027.1.g000032.gia.1;gene:Fes_sc0000046.1.g000031.aua.1;gene:Fes_sc0000113.1.g000013.aua.1;gene:Fes_sc0000515.1.g000009.aua.1;gene:Fes_sc0001172.1.g000004.aua.1;gene:Fes_sc0002195.1.g000008.aua.1;gene:Fes_sc0005702.1.g000001.aua.1;gene:Fes_sc0006020.1.g000008.aua.1;gene:Fes_sc0006752.1.g000007.aua.1;gene:Fes_sc0007452.1.g000001.aua.1;gene:Fes_sc0019087.1.g000002.aua.1;gene:Fes_sc013…
Phagosome	ko04145	6	192	519	10812	gene:Fes_sc0003230.1.g000005.aua.1;gene:Fes_sc0004695.1.g000006.aua.1;gene:Fes_sc0006517.1.g000005.aua.1;gene:Fes_sc0009631.1.g000002.aua.1;gene:Fes_sc0013744.1.g000002.aua.1;gene:Fes_sc0017657.1.g000001.aua.1
Sesquiterpenoid and triterpenoid biosynthesis	ko00909	2	49	519	10812	gene:Fes_sc0028197.1.g000001.aua.1;gene:Fes_sc0083760.1.g000001.aua.1
Diterpenoid biosynthesis	ko00904	3	92	519	10812	gene:Fes_sc0000503.1.g000013.aua.1;gene:Fes_sc0001777.1.g000008.aua.1;gene:Fes_sc0079124.1.g000001.aua.1
Isoquinoline alkaloid biosynthesis	ko00950	3	62	519	10812	gene:Fes_sc0003143.1.g000008.aua.1;gene:Fes_sc0010089.1.g000003.aua.1;gene:Fes_sc0122850.1.g000001.aua.1
Fatty acid elongation	ko00062	2	65	519	10812	gene:Fes_sc0012121.1.g000002.aua.1;gene:Fes_sc0014351.1.g000004.aua.1
Regulation of autophagy	ko04140	7	65	519	10812	gene:Fes_sc0000542.1.g000013.aua.1;gene:Fes_sc0000704.1.g000005.aua.1;gene:Fes_sc0001077.1.g000008.aua.1;gene:Fes_sc0002063.1.g000010.aua.1;gene:Fes_sc0002932.1.g000003.aua.1;gene:Fes_sc0074451.1.g000001.aua.1;gene:Fes_sc0097817.1.g000001.aua.1
Carbon fixation in photosynthetic organisms	ko00710	9	199	519	10812	esculentum_newGene_8826;gene:Fes_sc0004959.1.g000001.aua.1;gene:Fes_sc0011525.1.g000001.aua.1;gene:Fes_sc0012846.1.g000002.aua.1;gene:Fes_sc0014918.1.g000002.aua.1;gene:Fes_sc0021150.1.g000001.aua.1;gene:Fes_sc0035363.1.g000001.aua.1;gene:Fes_sc0039259.1.g000001.aua.1;gene:Fes_sc0066798.1.g000001.aua.1
Zeatin biosynthesis	ko00908	1	24	519	10812	gene:Fes_sc0000060.1.g000006.aua.1
Nitrogen metabolism	ko00910	4	100	519	10812	gene:Fes_sc0000149.1.g000015.aua.1;gene:Fes_sc0010996.1.g000001.aua.1;gene:Fes_sc0014215.1.g000006.aua.1;gene:Fes_sc0015771.1.g000002.aua.1
Glycosaminoglycan degradation	ko00531	2	56	519	10812	gene:Fes_sc0003277.1.g000010.aua.1;gene:Fes_sc0023160.1.g000001.aua.1
Other glycan degradation	ko00511	4	377	519	10812	gene:Fes_sc0001245.1.g000015.aua.1;gene:Fes_sc0002809.1.g000006.aua.1;gene:Fes_sc0010183.1.g000003.aua.1;gene:Fes_sc0054559.1.g000001.aua.1
Inositol phosphate metabolism	ko00562	3	143	519	10812	gene:Fes_sc0004335.1.g000004.aua.1;gene:Fes_sc0007777.1.g000011.aua.1;gene:Fes_sc0016184.1.g000001.aua.1
Fructose and mannose metabolism	ko00051	7	127	519	10812	gene:Fes_sc0000019.1.g000064.aua.1;gene:Fes_sc0000643.1.g000009.aua.1;gene:Fes_sc0003808.1.g000005.aua.1;gene:Fes_sc0013219.1.g000002.aua.1;gene:Fes_sc0019863.1.g000001.aua.1;gene:Fes_sc0023671.1.g000001.aua.1;gene:Fes_sc0174714.1.g000001.aua.1
2-Oxocarboxylic acid metabolism	ko01210	2	108	519	10812	gene:Fes_sc0011525.1.g000001.aua.1;gene:Fes_sc0023419.1.g000001.aua.1
Plant hormone signal transduction	ko04075	23	588	519	10812	gene:Fes_sc0000054.1.g000047.aua.1;gene:Fes_sc0000642.1.g000010.aua.1;gene:Fes_sc0000770.1.g000005.aua.1;gene:Fes_sc0001025.1.g000012.aua.1;gene:Fes_sc0001323.1.g000012.aua.1;gene:Fes_sc0002631.1.g000003.gia.1;gene:Fes_sc0002743.1.g000004.aua.1;gene:Fes_sc0005120.1.g000005.aua.1;gene:Fes_sc0005307.1.g000002.aua.1;gene:Fes_sc0006207.1.g000001.aua.1;gene:Fes_sc0006670.1.g000009.aua.1;gene:Fes_sc000…
Arachidonic acid metabolism	ko00590	1	24	519	10812	gene:Fes_sc0002279.1.g000013.aua.1
Protein processing in endoplasmic reticulum	ko04141	62	506	519	10812	gene:Fes_sc0000013.1.g000039.aua.1;gene:Fes_sc0000023.1.g000053.aua.1;gene:Fes_sc0000046.1.g000031.aua.1;gene:Fes_sc0000113.1.g000013.aua.1;gene:Fes_sc0000204.1.g000005.aua.1;gene:Fes_sc0000365.1.g000010.aua.1;gene:Fes_sc0000535.1.g000002.aua.1;gene:Fes_sc0000889.1.g000006.aua.1;gene:Fes_sc0001172.1.g000004.aua.1;gene:Fes_sc0001455.1.g000014.aua.1;gene:Fes_sc0001528.1.g000007.aua.1;gene:Fes_sc000…
Carbon metabolism	ko01200	23	608	519	10812	esculentum_newGene_8826;gene:Fes_sc0000006.1.g000076.aua.1;gene:Fes_sc0000013.1.g000059.auf.1;gene:Fes_sc0000643.1.g000009.aua.1;gene:Fes_sc0003052.1.g000005.aua.1;gene:Fes_sc0003808.1.g000005.aua.1;gene:Fes_sc0004343.1.g000002.aua.1;gene:Fes_sc0004959.1.g000001.aua.1;gene:Fes_sc0006084.1.g000009.aua.1;gene:Fes_sc0011525.1.g000001.aua.1;gene:Fes_sc0011567.1.g000002.aua.1;gene:Fes_sc0012846.1.g000…
Cutin, suberine and wax biosynthesis	ko00073	4	60	519	10812	gene:Fes_sc0000017.1.g000041.aua.1;gene:Fes_sc0001693.1.g000022.aua.1;gene:Fes_sc0017680.1.g000001.aua.1;gene:Fes_sc0171042.1.g000001.aua.1
Aminoacyl-tRNA biosynthesis	ko00970	3	174	519	10812	gene:Fes_sc0004550.1.g000006.aua.1;gene:Fes_sc0020624.1.g000002.aua.1;gene:Fes_sc0067204.1.g000001.aua.1
Phenylalanine, tyrosine and tryptophan biosynthesis	ko00400	7	123	519	10812	gene:Fes_sc0000561.1.g000005.aua.1;gene:Fes_sc0003143.1.g000008.aua.1;gene:Fes_sc0007665.1.g000006.aua.1;gene:Fes_sc0010089.1.g000003.aua.1;gene:Fes_sc0013409.1.g000004.aua.1;gene:Fes_sc0024749.1.g000002.aua.1;gene:Fes_sc0028483.1.g000001.aua.1
Valine, leucine and isoleucine biosynthesis	ko00290	1	47	519	10812	gene:Fes_sc0023419.1.g000001.aua.1
Sphingolipid metabolism	ko00600	2	56	519	10812	gene:Fes_sc0000027.1.g000040.aua.1;gene:Fes_sc0002607.1.g000013.aua.1
Ether lipid metabolism	ko00565	2	72	519	10812	gene:Fes_sc0002701.1.g000007.aua.1;gene:Fes_sc0040571.1.g000001.aua.1
Propanoate metabolism	ko00640	3	53	519	10812	gene:Fes_sc0004343.1.g000002.aua.1;gene:Fes_sc0115830.1.g000001.aua.1;gene:Fes_sc0165774.1.g000001.aua.1
Nucleotide excision repair	ko03420	4	164	519	10812	gene:Fes_sc0000001.1.g000163.aua.1;gene:Fes_sc0005938.1.g000001.aua.1;gene:Fes_sc0011371.1.g000004.aua.1;gene:Fes_sc0020202.1.g000001.aua.1
SNARE interactions in vesicular transport	ko04130	2	80	519	10812	gene:Fes_sc0002155.1.g000005.aua.1;gene:Fes_sc0009388.1.g000008.aua.1
Homologous recombination	ko03440	5	133	519	10812	gene:Fes_sc0000001.1.g000163.aua.1;gene:Fes_sc0000047.1.g000019.aua.1;gene:Fes_sc0005938.1.g000001.aua.1;gene:Fes_sc0011371.1.g000004.aua.1;gene:Fes_sc0022021.1.g000002.aua.1
Basal transcription factors	ko03022	3	89	519	10812	gene:Fes_sc0000011.1.g000078.aua.1;gene:Fes_sc0002726.1.g000007.aua.1;gene:Fes_sc0020735.1.g000004.aua.1
Spliceosome	ko03040	37	411	519	10812	gene:Fes_sc0000001.1.g000142.aua.1;gene:Fes_sc0000005.1.g000033.aua.1;gene:Fes_sc0000013.1.g000039.aua.1;gene:Fes_sc0000017.1.g000042.aua.1;gene:Fes_sc0000018.1.g000047.aua.1;gene:Fes_sc0000032.1.g000006.aua.1;gene:Fes_sc0000123.1.g000017.aua.1;gene:Fes_sc0000191.1.g000005.aua.1;gene:Fes_sc0000204.1.g000005.aua.1;gene:Fes_sc0000233.1.g000016.aua.1;gene:Fes_sc0000457.1.g000008.aua.1;gene:Fes_sc000…
Ribosome	ko03010	80	609	519	10812	esculentum_newGene_194;esculentum_newGene_421;esculentum_newGene_538;gene:Fes_sc0000001.1.g000098.aua.1;gene:Fes_sc0000003.1.g000115.aua.1;gene:Fes_sc0000011.1.g000131.aua.1;gene:Fes_sc0000013.1.g000069.aua.1;gene:Fes_sc0000016.1.g000010.aua.1;gene:Fes_sc0000028.1.g000056.aua.1;gene:Fes_sc0000032.1.g000020.aua.1;gene:Fes_sc0000060.1.g000019.aua.1;gene:Fes_sc0000072.1.g000030.aua.1;gene:Fes_sc0000…
Lysine degradation	ko00310	7	106	519	10812	gene:Fes_sc0000311.1.g000020.aua.1;gene:Fes_sc0006084.1.g000009.aua.1;gene:Fes_sc0034291.1.g000001.aua.1;gene:Fes_sc0049875.1.g000001.aua.1;gene:Fes_sc0128943.1.g000001.aua.1;gene:Fes_sc0325800.1.g000001.aua.1;gene:Fes_sc0326471.1.g000001.aua.1
Pantothenate and CoA biosynthesis	ko00770	3	72	519	10812	gene:Fes_sc0000241.1.g000004.aua.1;gene:Fes_sc0003218.1.g000006.aua.1;gene:Fes_sc0023419.1.g000001.aua.1
Pyrimidine metabolism	ko00240	11	257	519	10812	esculentum_newGene_2409;gene:Fes_sc0000008.1.g000027.aua.1;gene:Fes_sc0000364.1.g000007.aua.1;gene:Fes_sc0000364.1.g000017.aua.1;gene:Fes_sc0000531.1.g000012.aua.1;gene:Fes_sc0001451.1.g000008.aua.1;gene:Fes_sc0003195.1.g000002.aua.1;gene:Fes_sc0009112.1.g000003.aua.1;gene:Fes_sc0012506.1.g000003.aua.1;gene:Fes_sc0015309.1.g000001.aua.1;gene:Fes_sc0017951.1.g000003.aua.1
Tropane, piperidine and pyridine alkaloid biosynthesis	ko00960	3	70	519	10812	gene:Fes_sc0003143.1.g000008.aua.1;gene:Fes_sc0010089.1.g000003.aua.1;gene:Fes_sc0122850.1.g000001.aua.1
N-Glycan biosynthesis	ko00510	2	85	519	10812	gene:Fes_sc0003358.1.g000009.aua.1;gene:Fes_sc0031974.1.g000001.aua.1
Butanoate metabolism	ko00650	1	42	519	10812	gene:Fes_sc0003788.1.g000007.aua.1
Pentose and glucuronate interconversions	ko00040	2	187	519	10812	gene:Fes_sc0000004.1.g000090.aua.1;gene:Fes_sc0012698.1.g000001.aua.1
Starch and sucrose metabolism	ko00500	31	549	519	10812	esculentum_newGene_3924;gene:Fes_sc0000004.1.g000090.aua.1;gene:Fes_sc0000045.1.g000030.aua.1;gene:Fes_sc0000071.1.g000040.aua.1;gene:Fes_sc0000081.1.g000017.aua.1;gene:Fes_sc0000089.1.g000022.aua.1;gene:Fes_sc0000450.1.g000006.aua.1;gene:Fes_sc0000502.1.g000009.aua.1;gene:Fes_sc0000510.1.g000018.aua.1;gene:Fes_sc0000511.1.g000015.aua.1;gene:Fes_sc0000643.1.g000009.aua.1;gene:Fes_sc0001555.1.g000…
Folate biosynthesis	ko00790	2	24	519	10812	esculentum_newGene_286;gene:Fes_sc0001234.1.g000009.aua.1
Pentose phosphate pathway	ko00030	4	134	519	10812	gene:Fes_sc0003052.1.g000005.aua.1;gene:Fes_sc0003808.1.g000005.aua.1;gene:Fes_sc0011567.1.g000002.aua.1;gene:Fes_sc0018634.1.g000002.aua.1
Endocytosis	ko04144	14	327	519	10812	gene:Fes_sc0000013.1.g000039.aua.1;gene:Fes_sc0000098.1.g000032.aua.1;gene:Fes_sc0000204.1.g000005.aua.1;gene:Fes_sc0002701.1.g000007.aua.1;gene:Fes_sc0003461.1.g000002.aua.1;gene:Fes_sc0006391.1.g000004.aua.1;gene:Fes_sc0007777.1.g000011.aua.1;gene:Fes_sc0016184.1.g000001.aua.1;gene:Fes_sc0035685.1.g000001.aua.1;gene:Fes_sc0039957.1.g000001.aua.1;gene:Fes_sc0040571.1.g000001.aua.1;gene:Fes_sc007…
Sulfur relay system	ko04122	1	21	519	10812	gene:Fes_sc0005848.1.g000017.aua.1
Citrate cycle (TCA cycle)	ko00020	6	160	519	10812	gene:Fes_sc0000013.1.g000059.auf.1;gene:Fes_sc0006084.1.g000009.aua.1;gene:Fes_sc0034291.1.g000001.aua.1;gene:Fes_sc0128943.1.g000001.aua.1;gene:Fes_sc0325800.1.g000001.aua.1;gene:Fes_sc0326471.1.g000001.aua.1
Stilbenoid, diarylheptanoid and gingerol biosynthesis	ko00945	3	53	519	10812	gene:Fes_sc0006383.1.g000003.aua.1;gene:Fes_sc0008412.1.g000004.aua.1;gene:Fes_sc0067474.1.g000001.aua.1
Cyanoamino acid metabolism	ko00460	6	121	519	10812	gene:Fes_sc0000450.1.g000006.aua.1;gene:Fes_sc0001555.1.g000020.aua.1;gene:Fes_sc0003365.1.g000005.aua.1;gene:Fes_sc0007973.1.g000004.aua.1;gene:Fes_sc0011591.1.g000002.aua.1;gene:Fes_sc0029934.1.g000001.aua.1
Photosynthesis	ko00195	6	70	519	10812	gene:Fes_sc0000066.1.g000025.aua.1;gene:Fes_sc0010509.1.g000004.aua.1;gene:Fes_sc0022032.1.g000003.aua.1;gene:Fes_sc0025218.1.g000001.aua.1;gene:Fes_sc0029422.1.g000002.aua.1;gene:Fes_sc0068949.1.g000001.aua.1
Glycerolipid metabolism	ko00561	3	141	519	10812	esculentum_newGene_3473;gene:Fes_sc0000640.1.g000004.aua.1;gene:Fes_sc0006236.1.g000003.aua.1
alpha-Linolenic acid metabolism	ko00592	7	178	519	10812	gene:Fes_sc0000400.1.g000007.aua.1;gene:Fes_sc0002482.1.g000006.aua.1;gene:Fes_sc0004155.1.g000008.aua.1;gene:Fes_sc0008274.1.g000002.aua.1;gene:Fes_sc0013647.1.g000003.aua.1;gene:Fes_sc0027930.1.g000003.aua.1;gene:Fes_sc0089248.1.g000001.aua.1
Flavonoid biosynthesis	ko00941	5	118	519	10812	gene:Fes_sc0006383.1.g000003.aua.1;gene:Fes_sc0008412.1.g000004.aua.1;gene:Fes_sc0016501.1.g000002.aua.1;gene:Fes_sc0067474.1.g000001.aua.1;gene:Fes_sc0148302.1.g000001.aua.1
Plant-pathogen interaction	ko04626	13	337	519	10812	gene:Fes_sc0000035.1.g000053.aua.1;gene:Fes_sc0000535.1.g000002.aua.1;gene:Fes_sc0001455.1.g000014.aua.1;gene:Fes_sc0004167.1.g000009.aua.1;gene:Fes_sc0004315.1.g000008.aua.1;gene:Fes_sc0007318.1.g000001.auf.1;gene:Fes_sc0009436.1.g000005.aua.1;gene:Fes_sc0009469.1.g000004.aua.1;gene:Fes_sc0021426.1.g000001.aua.1;gene:Fes_sc0057639.1.g000001.aua.1;gene:Fes_sc0080717.1.g000001.aua.1;gene:Fes_sc010…
Arginine and proline metabolism	ko00330	4	177	519	10812	gene:Fes_sc0001978.1.g000006.aua.1;gene:Fes_sc0008089.1.g000001.aua.1;gene:Fes_sc0010996.1.g000001.aua.1;gene:Fes_sc0176274.1.g000001.aua.1
DNA replication	ko03030	4	152	519	10812	gene:Fes_sc0000001.1.g000163.aua.1;gene:Fes_sc0005938.1.g000001.aua.1;gene:Fes_sc0011371.1.g000004.aua.1;gene:Fes_sc0020202.1.g000001.aua.1
Phenylpropanoid biosynthesis	ko00940	12	414	519	10812	gene:Fes_sc0000450.1.g000006.aua.1;gene:Fes_sc0001101.1.g000019.aua.1;gene:Fes_sc0001315.1.g000013.aua.1;gene:Fes_sc0001392.1.g000009.aua.1;gene:Fes_sc0001555.1.g000020.aua.1;gene:Fes_sc0002930.1.g000002.aua.1;gene:Fes_sc0003365.1.g000005.aua.1;gene:Fes_sc0006383.1.g000003.aua.1;gene:Fes_sc0008301.1.g000001.aua.1;gene:Fes_sc0008412.1.g000004.aua.1;gene:Fes_sc0011591.1.g000002.aua.1;gene:Fes_sc006…
Valine, leucine and isoleucine degradation	ko00280	2	121	519	10812	gene:Fes_sc0004449.1.g000006.aua.1;gene:Fes_sc0005022.1.g000002.aua.1
Phenylalanine metabolism	ko00360	10	283	519	10812	gene:Fes_sc0001101.1.g000019.aua.1;gene:Fes_sc0001315.1.g000013.aua.1;gene:Fes_sc0001392.1.g000009.aua.1;gene:Fes_sc0002930.1.g000002.aua.1;gene:Fes_sc0003143.1.g000008.aua.1;gene:Fes_sc0006383.1.g000003.aua.1;gene:Fes_sc0008412.1.g000004.aua.1;gene:Fes_sc0010089.1.g000003.aua.1;gene:Fes_sc0067474.1.g000001.aua.1;gene:Fes_sc0122850.1.g000001.aua.1
Ascorbate and aldarate metabolism	ko00053	2	87	519	10812	gene:Fes_sc0006075.1.g000008.aua.1;gene:Fes_sc0168780.1.g000001.aua.1
Fatty acid degradation	ko00071	6	139	519	10812	gene:Fes_sc0000006.1.g000076.aua.1;gene:Fes_sc0000400.1.g000007.aua.1;gene:Fes_sc0002482.1.g000006.aua.1;gene:Fes_sc0004155.1.g000008.aua.1;gene:Fes_sc0008274.1.g000002.aua.1;gene:Fes_sc0089248.1.g000001.aua.1
Carotenoid biosynthesis	ko00906	1	71	519	10812	gene:Fes_sc0003419.1.g000009.aua.1
Tyrosine metabolism	ko00350	7	120	519	10812	gene:Fes_sc0000006.1.g000076.aua.1;gene:Fes_sc0002482.1.g000006.aua.1;gene:Fes_sc0003143.1.g000008.aua.1;gene:Fes_sc0008274.1.g000002.aua.1;gene:Fes_sc0008406.1.g000007.aua.1;gene:Fes_sc0010089.1.g000003.aua.1;gene:Fes_sc0122850.1.g000001.aua.1
One carbon pool by folate	ko00670	1	41	519	10812	gene:Fes_sc0004550.1.g000006.aua.1
Phosphatidylinositol signaling system	ko04070	4	136	519	10812	esculentum_newGene_3473;gene:Fes_sc0004335.1.g000004.aua.1;gene:Fes_sc0007777.1.g000011.aua.1;gene:Fes_sc0016184.1.g000001.aua.1
RNA transport	ko03013	13	435	519	10812	esculentum_newGene_3822;gene:Fes_sc0000265.1.g000009.aua.1;gene:Fes_sc0000963.1.g000009.aua.1;gene:Fes_sc0002258.1.g000003.aua.1;gene:Fes_sc0012172.1.g000003.aua.1;gene:Fes_sc0015262.1.g000001.aua.1;gene:Fes_sc0015591.1.g000001.aua.1;gene:Fes_sc0024206.1.g000001.aua.1;gene:Fes_sc0039354.1.g000001.aua.1;gene:Fes_sc0054116.1.g000001.aua.1;gene:Fes_sc0058649.1.g000001.aua.1;gene:Fes_sc0079839.1.g000…
RNA degradation	ko03018	15	391	519	10812	gene:Fes_sc0000082.1.g000008.aua.1;gene:Fes_sc0000230.1.g000016.aua.1;gene:Fes_sc0000265.1.g000009.aua.1;gene:Fes_sc0000490.1.g000009.aua.1;gene:Fes_sc0000595.1.g000001.aua.1;gene:Fes_sc0000662.1.g000014.aua.1;gene:Fes_sc0001530.1.g000003.gia.1;gene:Fes_sc0001540.1.g000002.aua.1;gene:Fes_sc0001939.1.g000008.aua.1;gene:Fes_sc0002150.1.g000004.aua.1;gene:Fes_sc0003293.1.g000002.aua.1;gene:Fes_sc000…
Purine metabolism	ko00230	14	327	519	10812	esculentum_newGene_2409;gene:Fes_sc0000008.1.g000027.aua.1;gene:Fes_sc0000265.1.g000008.aua.1;gene:Fes_sc0000364.1.g000007.aua.1;gene:Fes_sc0000364.1.g000017.aua.1;gene:Fes_sc0000531.1.g000012.aua.1;gene:Fes_sc0001316.1.g000001.aua.1;gene:Fes_sc0001451.1.g000008.aua.1;gene:Fes_sc0003195.1.g000002.aua.1;gene:Fes_sc0012506.1.g000003.aua.1;gene:Fes_sc0015309.1.g000001.aua.1;gene:Fes_sc0018634.1.g000…
S1 vs S3
Fatty acid metabolism	ko01212	24	182	727	10812	esculentum_newGene_74;gene:Fes_sc0000081.1.g000052.aua.1;gene:Fes_sc0000106.1.g000013.aua.1;gene:Fes_sc0000237.1.g000007.aua.1;gene:Fes_sc0000400.1.g000007.aua.1;gene:Fes_sc0000418.1.g000001.aua.1;gene:Fes_sc0000594.1.g000018.aua.1;gene:Fes_sc0002839.1.g000001.aua.1;gene:Fes_sc0004275.1.g000006.aua.1;gene:Fes_sc0004343.1.g000002.aua.1;gene:Fes_sc0005637.1.g000007.aua.1;gene:Fes_sc0007159.1.g00000…
Alanine, aspartate and glutamate metabolism	ko00250	17	143	727	10812	esculentum_newGene_238;gene:Fes_sc0000143.1.g000016.aua.1;gene:Fes_sc0000149.1.g000015.aua.1;gene:Fes_sc0001388.1.g000006.aua.1;gene:Fes_sc0003788.1.g000007.aua.1;gene:Fes_sc0005301.1.g000008.aua.1;gene:Fes_sc0007803.1.g000002.aua.1;gene:Fes_sc0008014.1.g000003.aua.1;gene:Fes_sc0011525.1.g000001.aua.1;gene:Fes_sc0012167.1.g000003.aua.1;gene:Fes_sc0017951.1.g000003.aua.1;gene:Fes_sc0019404.1.g0000…
Flavonoid biosynthesis	ko00941	13	118	727	10812	gene:Fes_sc0006031.1.g000007.aua.1;gene:Fes_sc0006265.1.g000002.aua.1;gene:Fes_sc0006383.1.g000003.aua.1;gene:Fes_sc0008412.1.g000004.aua.1;gene:Fes_sc0009167.1.g000004.aua.1;gene:Fes_sc0009194.1.g000001.aua.1;gene:Fes_sc0009397.1.g000007.aua.1;gene:Fes_sc0012692.1.g000002.aua.1;gene:Fes_sc0016501.1.g000002.aua.1;gene:Fes_sc0035429.1.g000002.aua.1;gene:Fes_sc0057921.1.g000001.aua.1;gene:Fes_sc006…
Biosynthesis of amino acids	ko01230	30	556	727	10812	esculentum_newGene_8431;gene:Fes_sc0000023.1.g000038.aua.1;gene:Fes_sc0000143.1.g000016.aua.1;gene:Fes_sc0000149.1.g000015.aua.1;gene:Fes_sc0000244.1.g000006.aua.1;gene:Fes_sc0000561.1.g000004.gia.1;gene:Fes_sc0000561.1.g000005.aua.1;gene:Fes_sc0001322.1.g000005.aua.1;gene:Fes_sc0001532.1.g000014.aua.1;gene:Fes_sc0003143.1.g000008.aua.1;gene:Fes_sc0003614.1.g000014.aua.1;gene:Fes_sc0003808.1.g000…
Butanoate metabolism	ko00650	4	42	727	10812	gene:Fes_sc0000525.1.g000018.aua.1;gene:Fes_sc0001388.1.g000006.aua.1;gene:Fes_sc0003788.1.g000007.aua.1;gene:Fes_sc0008014.1.g000003.aua.1
Selenocompound metabolism	ko00450	2	66	727	10812	gene:Fes_sc0015954.1.g000003.aua.1;gene:Fes_sc0222649.1.g000001.aua.1
Monoterpenoid biosynthesis	ko00902	1	12	727	10812	gene:Fes_sc0003303.1.g000001.aua.1
Flavone and flavonol biosynthesis	ko00944	2	12	727	10812	gene:Fes_sc0035429.1.g000002.aua.1;gene:Fes_sc0057921.1.g000001.aua.1
Other glycan degradation	ko00511	5	377	727	10812	gene:Fes_sc0001053.1.g000005.aua.1;gene:Fes_sc0001455.1.g000002.aua.1;gene:Fes_sc0002809.1.g000006.aua.1;gene:Fes_sc0010183.1.g000003.aua.1;gene:Fes_sc0054559.1.g000001.aua.1
2-Oxocarboxylic acid metabolism	ko01210	6	108	727	10812	gene:Fes_sc0000143.1.g000016.aua.1;gene:Fes_sc0000244.1.g000006.aua.1;gene:Fes_sc0011525.1.g000001.aua.1;gene:Fes_sc0015223.1.g000002.aua.1;gene:Fes_sc0023419.1.g000001.aua.1;gene:Fes_sc0030121.1.g000002.aua.1
Carotenoid biosynthesis	ko00906	4	71	727	10812	gene:Fes_sc0000228.1.g000004.aua.1;gene:Fes_sc0000583.1.g000008.aua.1;gene:Fes_sc0003419.1.g000009.aua.1;gene:Fes_sc0016383.1.g000006.aua.1
ABC transporters	ko02010	5	77	727	10812	gene:Fes_sc0000002.1.g000054.aua.1;gene:Fes_sc0000022.1.g000042.aua.1;gene:Fes_sc0010645.1.g000002.aua.1;gene:Fes_sc0073151.1.g000001.aua.1;gene:Fes_sc0280917.1.g000001.aua.1
Stilbenoid, diarylheptanoid and gingerol biosynthesis	ko00945	5	53	727	10812	gene:Fes_sc0006265.1.g000002.aua.1;gene:Fes_sc0006383.1.g000003.aua.1;gene:Fes_sc0008412.1.g000004.aua.1;gene:Fes_sc0009194.1.g000001.aua.1;gene:Fes_sc0067474.1.g000001.aua.1
Histidine metabolism	ko00340	1	48	727	10812	gene:Fes_sc0003702.1.g000006.aua.1
Valine, leucine and isoleucine degradation	ko00280	10	121	727	10812	esculentum_newGene_620;esculentum_newGene_8407;gene:Fes_sc0000525.1.g000018.aua.1;gene:Fes_sc0003702.1.g000006.aua.1;gene:Fes_sc0004275.1.g000006.aua.1;gene:Fes_sc0004449.1.g000006.aua.1;gene:Fes_sc0005022.1.g000002.aua.1;gene:Fes_sc0006352.1.g000002.aua.1;gene:Fes_sc0006624.1.g000004.aua.1;gene:Fes_sc0023046.1.g000001.aua.1
Porphyrin and chlorophyll metabolism	ko00860	3	106	727	10812	gene:Fes_sc0004470.1.g000005.aua.1;gene:Fes_sc0005939.1.g000003.aua.1;gene:Fes_sc0008575.1.g000002.aua.1
Galactose metabolism	ko00052	15	167	727	10812	gene:Fes_sc0000011.1.g000092.aua.1;gene:Fes_sc0000502.1.g000009.aua.1;gene:Fes_sc0000510.1.g000018.aua.1;gene:Fes_sc0000664.1.g000011.aua.1;gene:Fes_sc0001958.1.g000004.aua.1;gene:Fes_sc0003110.1.g000008.aua.1;gene:Fes_sc0003808.1.g000005.aua.1;gene:Fes_sc0004248.1.g000011.aua.1;gene:Fes_sc0013219.1.g000002.aua.1;gene:Fes_sc0017615.1.g000001.aua.1;gene:Fes_sc0018634.1.g000002.aua.1;gene:Fes_sc002…
Phenylpropanoid biosynthesis	ko00940	31	414	727	10812	gene:Fes_sc0000010.1.g000032.aua.1;gene:Fes_sc0000072.1.g000051.aua.1;gene:Fes_sc0000082.1.g000020.aua.1;gene:Fes_sc0000450.1.g000006.aua.1;gene:Fes_sc0001101.1.g000019.aua.1;gene:Fes_sc0001555.1.g000020.aua.1;gene:Fes_sc0001592.1.g000025.aua.1;gene:Fes_sc0002930.1.g000002.aua.1;gene:Fes_sc0003365.1.g000005.aua.1;gene:Fes_sc0005466.1.g000006.aua.1;gene:Fes_sc0005859.1.g000001.aua.1;gene:Fes_sc000…
Folate biosynthesis	ko00790	2	24	727	10812	esculentum_newGene_286;gene:Fes_sc0001234.1.g000009.aua.1
Ether lipid metabolism	ko00565	5	72	727	10812	gene:Fes_sc0000017.1.g000012.aua.1;gene:Fes_sc0002701.1.g000007.aua.1;gene:Fes_sc0009310.1.g000004.aua.1;gene:Fes_sc0040571.1.g000001.aua.1;gene:Fes_sc0072811.1.g000001.aua.1
Glycine, serine and threonine metabolism	ko00260	6	141	727	10812	esculentum_newGene_8431;gene:Fes_sc0000143.1.g000016.aua.1;gene:Fes_sc0006624.1.g000004.aua.1;gene:Fes_sc0028483.1.g000001.aua.1;gene:Fes_sc0106956.1.g000001.aua.1;gene:Fes_sc0122850.1.g000001.aua.1
Fatty acid elongation	ko00062	1	65	727	10812	gene:Fes_sc0014351.1.g000004.aua.1
Arginine and proline metabolism	ko00330	13	177	727	10812	gene:Fes_sc0000288.1.g000005.aua.1;gene:Fes_sc0001978.1.g000006.aua.1;gene:Fes_sc0003702.1.g000006.aua.1;gene:Fes_sc0006811.1.g000006.aua.1;gene:Fes_sc0007803.1.g000002.aua.1;gene:Fes_sc0008089.1.g000001.aua.1;gene:Fes_sc0012167.1.g000003.aua.1;gene:Fes_sc0019404.1.g000001.aua.1;gene:Fes_sc0030121.1.g000002.aua.1;gene:Fes_sc0091233.1.g000001.aua.1;gene:Fes_sc0165601.1.g000001.aua.1;gene:Fes_sc016…
Endocytosis	ko04144	20	327	727	10812	gene:Fes_sc0000013.1.g000039.aua.1;gene:Fes_sc0000017.1.g000012.aua.1;gene:Fes_sc0000053.1.g000020.aua.1;gene:Fes_sc0000098.1.g000032.aua.1;gene:Fes_sc0000370.1.g000009.aua.1;gene:Fes_sc0000913.1.g000006.aua.1;gene:Fes_sc0002401.1.g000003.aua.1;gene:Fes_sc0002701.1.g000007.aua.1;gene:Fes_sc0003461.1.g000002.aua.1;gene:Fes_sc0006391.1.g000004.aua.1;gene:Fes_sc0007777.1.g000011.aua.1;gene:Fes_sc000…
Cyanoamino acid metabolism	ko00460	12	121	727	10812	gene:Fes_sc0000010.1.g000032.aua.1;gene:Fes_sc0000072.1.g000051.aua.1;gene:Fes_sc0000450.1.g000006.aua.1;gene:Fes_sc0001555.1.g000020.aua.1;gene:Fes_sc0003365.1.g000005.aua.1;gene:Fes_sc0005466.1.g000006.aua.1;gene:Fes_sc0011591.1.g000002.aua.1;gene:Fes_sc0013991.1.g000001.aua.1;gene:Fes_sc0014914.1.g000001.aua.1;gene:Fes_sc0029032.1.g000001.aua.1;gene:Fes_sc0069918.1.g000001.aua.1;gene:Fes_sc014…
Regulation of autophagy	ko04140	12	65	727	10812	gene:Fes_sc0000542.1.g000013.aua.1;gene:Fes_sc0000704.1.g000005.aua.1;gene:Fes_sc0001077.1.g000008.aua.1;gene:Fes_sc0002063.1.g000010.aua.1;gene:Fes_sc0009603.1.g000004.aua.1;gene:Fes_sc0013834.1.g000002.aua.1;gene:Fes_sc0015019.1.g000002.aua.1;gene:Fes_sc0020716.1.g000002.aua.1;gene:Fes_sc0066456.1.g000001.aua.1;gene:Fes_sc0074451.1.g000001.aua.1;gene:Fes_sc0078323.1.g000001.aua.1;gene:Fes_sc009…
mRNA surveillance pathway	ko03015	12	249	727	10812	gene:Fes_sc0000089.1.g000045.aua.1;gene:Fes_sc0000122.1.g000019.aua.1;gene:Fes_sc0000265.1.g000009.aua.1;gene:Fes_sc0000591.1.g000001.aua.1;gene:Fes_sc0000623.1.g000003.aua.1;gene:Fes_sc0005702.1.g000007.aua.1;gene:Fes_sc0010658.1.g000002.aua.1;gene:Fes_sc0012172.1.g000003.aua.1;gene:Fes_sc0032012.1.g000003.aua.1;gene:Fes_sc0032684.1.g000002.aua.1;gene:Fes_sc0064996.1.g000001.aua.1;gene:Fes_sc006…
alpha-Linolenic acid metabolism	ko00592	17	178	727	10812	gene:Fes_sc0000081.1.g000052.aua.1;gene:Fes_sc0000400.1.g000007.aua.1;gene:Fes_sc0000418.1.g000001.aua.1;gene:Fes_sc0002482.1.g000006.aua.1;gene:Fes_sc0002847.1.g000009.aua.1;gene:Fes_sc0004275.1.g000006.aua.1;gene:Fes_sc0005308.1.g000007.aua.1;gene:Fes_sc0008274.1.g000001.aua.1;gene:Fes_sc0008274.1.g000002.aua.1;gene:Fes_sc0013647.1.g000003.aua.1;gene:Fes_sc0024290.1.g000001.aua.1;gene:Fes_sc002…
Tryptophan metabolism	ko00380	8	103	727	10812	gene:Fes_sc0000759.1.g000011.aua.1;gene:Fes_sc0003702.1.g000006.aua.1;gene:Fes_sc0006084.1.g000009.aua.1;gene:Fes_sc0034291.1.g000001.aua.1;gene:Fes_sc0040846.1.g000001.aua.1;gene:Fes_sc0128943.1.g000001.aua.1;gene:Fes_sc0325800.1.g000001.aua.1;gene:Fes_sc0326471.1.g000001.aua.1
One carbon pool by folate	ko00670	1	41	727	10812	gene:Fes_sc0004550.1.g000006.aua.1
Ubiquinone and other terpenoid-quinone biosynthesis	ko00130	3	82	727	10812	gene:Fes_sc0002337.1.g000002.aua.1;gene:Fes_sc0003143.1.g000008.aua.1;gene:Fes_sc0029600.1.g000002.aua.1
Cysteine and methionine metabolism	ko00270	18	244	727	10812	gene:Fes_sc0000010.1.g000025.aua.1;gene:Fes_sc0000018.1.g000037.aua.1;gene:Fes_sc0000026.1.g000050.aua.1;gene:Fes_sc0000105.1.g000021.aua.1;gene:Fes_sc0003143.1.g000008.aua.1;gene:Fes_sc0003686.1.g000004.aua.1;gene:Fes_sc0012984.1.g000006.aua.1;gene:Fes_sc0015954.1.g000003.aua.1;gene:Fes_sc0021423.1.g000002.aua.1;gene:Fes_sc0038693.1.g000001.aua.1;gene:Fes_sc0081553.1.g000001.aua.1;gene:Fes_sc013…
Ubiquitin mediated proteolysis	ko04120	19	309	727	10812	esculentum_newGene_691;gene:Fes_sc0000035.1.g000029.aua.1;gene:Fes_sc0000275.1.g000025.aua.1;gene:Fes_sc0001354.1.g000007.aua.1;gene:Fes_sc0001528.1.g000007.aua.1;gene:Fes_sc0001764.1.g000003.aua.1;gene:Fes_sc0001827.1.g000007.aua.1;gene:Fes_sc0001925.1.g000008.aua.1;gene:Fes_sc0003081.1.g000008.aua.1;gene:Fes_sc0004043.1.g000006.aua.1;gene:Fes_sc0005903.1.g000008.aua.1;gene:Fes_sc0006685.1.g0000…
Proteasome	ko03050	2	117	727	10812	gene:Fes_sc0004559.1.g000003.aua.1;gene:Fes_sc0006084.1.g000002.aua.1
Homologous recombination	ko03440	9	133	727	10812	gene:Fes_sc0000047.1.g000019.aua.1;gene:Fes_sc0000049.1.g000012.aua.1;gene:Fes_sc0000066.1.g000014.aua.1;gene:Fes_sc0005938.1.g000001.aua.1;gene:Fes_sc0011371.1.g000004.aua.1;gene:Fes_sc0022021.1.g000002.aua.1;gene:Fes_sc0030107.1.g000003.aua.1;gene:Fes_sc0051102.1.g000001.aua.1;gene:Fes_sc0057135.1.g000001.aua.1
Nucleotide excision repair	ko03420	11	164	727	10812	gene:Fes_sc0000006.1.g000043.aua.1;gene:Fes_sc0000066.1.g000014.aua.1;gene:Fes_sc0000904.1.g000002.aua.1;gene:Fes_sc0005938.1.g000001.aua.1;gene:Fes_sc0011371.1.g000004.aua.1;gene:Fes_sc0020202.1.g000001.aua.1;gene:Fes_sc0030107.1.g000003.aua.1;gene:Fes_sc0057135.1.g000001.aua.1;gene:Fes_sc0066807.1.g000001.aua.1;gene:Fes_sc0078337.1.g000001.aua.1;gene:Fes_sc0141967.1.g000001.aua.1
Isoquinoline alkaloid biosynthesis	ko00950	4	62	727	10812	gene:Fes_sc0003143.1.g000008.aua.1;gene:Fes_sc0010089.1.g000003.aua.1;gene:Fes_sc0106956.1.g000001.aua.1;gene:Fes_sc0122850.1.g000001.aua.1
Oxidative phosphorylation	ko00190	22	269	727	10812	esculentum_newGene_1182;gene:Fes_sc0000013.1.g000059.auf.1;gene:Fes_sc0000031.1.g000028.aua.1;gene:Fes_sc0000034.1.g000005.aua.1;gene:Fes_sc0000041.1.g000019.aua.1;gene:Fes_sc0000108.1.g000009.aua.1;gene:Fes_sc0001572.1.g000009.aua.1;gene:Fes_sc0001958.1.g000003.aua.1;gene:Fes_sc0003860.1.g000014.aua.1;gene:Fes_sc0004730.1.g000004.aua.1;gene:Fes_sc0007909.1.g000005.aua.1;gene:Fes_sc0011235.1.g000…
Glycosaminoglycan degradation	ko00531	3	56	727	10812	gene:Fes_sc0002023.1.g000013.aua.1;gene:Fes_sc0021374.1.g000003.aua.1;gene:Fes_sc0023160.1.g000001.aua.1
Arachidonic acid metabolism	ko00590	2	24	727	10812	gene:Fes_sc0002279.1.g000013.aua.1;gene:Fes_sc0019481.1.g000007.aua.1
Carbon metabolism	ko01200	43	608	727	10812	esculentum_newGene_8431;esculentum_newGene_8826;gene:Fes_sc0000013.1.g000059.auf.1;gene:Fes_sc0000023.1.g000038.aua.1;gene:Fes_sc0000143.1.g000016.aua.1;gene:Fes_sc0000244.1.g000006.aua.1;gene:Fes_sc0001532.1.g000014.aua.1;gene:Fes_sc0001703.1.g000002.aua.1;gene:Fes_sc0003052.1.g000005.aua.1;gene:Fes_sc0003614.1.g000014.aua.1;gene:Fes_sc0003808.1.g000005.aua.1;gene:Fes_sc0004343.1.g000002.aua.1;g…
Valine, leucine and isoleucine biosynthesis	ko00290	2	47	727	10812	gene:Fes_sc0015223.1.g000002.aua.1;gene:Fes_sc0023419.1.g000001.aua.1
Tyrosine metabolism	ko00350	10	120	727	10812	gene:Fes_sc0002482.1.g000006.aua.1;gene:Fes_sc0003143.1.g000008.aua.1;gene:Fes_sc0008274.1.g000001.aua.1;gene:Fes_sc0008274.1.g000002.aua.1;gene:Fes_sc0008406.1.g000007.aua.1;gene:Fes_sc0010089.1.g000003.aua.1;gene:Fes_sc0011508.1.g000004.aua.1;gene:Fes_sc0041384.1.g000001.aua.1;gene:Fes_sc0106956.1.g000001.aua.1;gene:Fes_sc0122850.1.g000001.aua.1
Terpenoid backbone biosynthesis	ko00900	8	121	727	10812	esculentum_newGene_4624;gene:Fes_sc0000155.1.g000008.aua.1;gene:Fes_sc0000525.1.g000018.aua.1;gene:Fes_sc0026268.1.g000001.aua.1;gene:Fes_sc0028777.1.g000002.aua.1;gene:Fes_sc0034260.1.g000001.aua.1;gene:Fes_sc0070273.1.g000001.aua.1;gene:Fes_sc0120203.1.g000001.aua.1
Base excision repair	ko03410	9	76	727	10812	gene:Fes_sc0000006.1.g000043.aua.1;gene:Fes_sc0000224.1.g000017.gia.1;gene:Fes_sc0001281.1.g000001.aua.1;gene:Fes_sc0006879.1.g000003.aua.1;gene:Fes_sc0014177.1.g000001.aua.1;gene:Fes_sc0014177.1.g000002.aua.1;gene:Fes_sc0057135.1.g000001.aua.1;gene:Fes_sc0097800.1.g000001.aua.1;gene:Fes_sc0164146.1.g000001.aua.1
Biosynthesis of unsaturated fatty acids	ko01040	8	70	727	10812	esculentum_newGene_74;gene:Fes_sc0000081.1.g000052.aua.1;gene:Fes_sc0000106.1.g000013.aua.1;gene:Fes_sc0000418.1.g000001.aua.1;gene:Fes_sc0000594.1.g000018.aua.1;gene:Fes_sc0004275.1.g000006.aua.1;gene:Fes_sc0010825.1.g000007.aua.1;gene:Fes_sc0014351.1.g000004.aua.1
Propanoate metabolism	ko00640	6	53	727	10812	gene:Fes_sc0004343.1.g000002.aua.1;gene:Fes_sc0006352.1.g000002.aua.1;gene:Fes_sc0006969.1.g000007.aua.1;gene:Fes_sc0023046.1.g000001.aua.1;gene:Fes_sc0063837.1.g000001.aua.1;gene:Fes_sc0115830.1.g000001.aua.1
RNA degradation	ko03018	12	391	727	10812	esculentum_newGene_7946;gene:Fes_sc0000082.1.g000008.aua.1;gene:Fes_sc0000230.1.g000016.aua.1;gene:Fes_sc0000265.1.g000009.aua.1;gene:Fes_sc0000595.1.g000001.aua.1;gene:Fes_sc0000662.1.g000014.aua.1;gene:Fes_sc0001530.1.g000003.gia.1;gene:Fes_sc0001540.1.g000002.aua.1;gene:Fes_sc0001939.1.g000008.aua.1;gene:Fes_sc0002150.1.g000004.aua.1;gene:Fes_sc0003808.1.g000005.aua.1;gene:Fes_sc0005252.1.g000…
SNARE interactions in vesicular transport	ko04130	4	80	727	10812	gene:Fes_sc0003705.1.g000004.aua.1;gene:Fes_sc0013023.1.g000001.aua.1;gene:Fes_sc0014553.1.g000001.aua.1;gene:Fes_sc0038103.1.g000001.aua.1
Sulfur relay system	ko04122	1	21	727	10812	gene:Fes_sc0005848.1.g000017.aua.1
Diterpenoid biosynthesis	ko00904	7	92	727	10812	gene:Fes_sc0000432.1.g000020.aua.1;gene:Fes_sc0001111.1.g000029.aua.1;gene:Fes_sc0001777.1.g000008.aua.1;gene:Fes_sc0042406.1.g000001.aua.1;gene:Fes_sc0053506.1.g000001.aua.1;gene:Fes_sc0079124.1.g000001.aua.1;gene:Fes_sc0089852.1.g000001.aua.1
Synthesis and degradation of ketone bodies	ko00072	1	14	727	10812	gene:Fes_sc0000525.1.g000018.aua.1
Ribosome	ko03010	60	609	727	10812	esculentum_newGene_194;esculentum_newGene_421;esculentum_newGene_6650;gene:Fes_sc0000001.1.g000098.aua.1;gene:Fes_sc0000011.1.g000131.aua.1;gene:Fes_sc0000032.1.g000020.aua.1;gene:Fes_sc0000033.1.g000068.aua.1;gene:Fes_sc0000071.1.g000041.aua.1;gene:Fes_sc0000072.1.g000030.aua.1;gene:Fes_sc0000130.1.g000018.aua.1;gene:Fes_sc0000352.1.g000018.aua.1;gene:Fes_sc0000366.1.g000014.aua.1;gene:Fes_sc000…
Circadian rhythm - plant	ko04712	9	124	727	10812	gene:Fes_sc0000405.1.g000017.aua.1;gene:Fes_sc0003201.1.g000004.aua.1;gene:Fes_sc0004650.1.g000003.aua.1;gene:Fes_sc0005307.1.g000002.aua.1;gene:Fes_sc0006031.1.g000007.aua.1;gene:Fes_sc0009167.1.g000004.aua.1;gene:Fes_sc0014416.1.g000004.aua.1;gene:Fes_sc0148302.1.g000001.aua.1;gene:Fes_sc0152132.1.g000001.aua.1
Degradation of aromatic compounds	ko01220	2	32	727	10812	gene:Fes_sc0011508.1.g000004.aua.1;gene:Fes_sc0041384.1.g000001.aua.1
Steroid biosynthesis	ko00100	6	84	727	10812	esculentum_newGene_5851;gene:Fes_sc0002424.1.g000005.aua.1;gene:Fes_sc0002441.1.g000007.aua.1;gene:Fes_sc0006836.1.g000007.aua.1;gene:Fes_sc0011489.1.g000005.aua.1;gene:Fes_sc0114326.1.g000001.aua.1
Fatty acid degradation	ko00071	18	139	727	10812	gene:Fes_sc0000081.1.g000052.aua.1;gene:Fes_sc0000400.1.g000007.aua.1;gene:Fes_sc0000418.1.g000001.aua.1;gene:Fes_sc0002482.1.g000006.aua.1;gene:Fes_sc0002839.1.g000001.aua.1;gene:Fes_sc0003702.1.g000006.aua.1;gene:Fes_sc0004275.1.g000006.aua.1;gene:Fes_sc0005637.1.g000007.aua.1;gene:Fes_sc0007159.1.g000006.aua.1;gene:Fes_sc0008274.1.g000001.aua.1;gene:Fes_sc0008274.1.g000002.aua.1;gene:Fes_sc001…
Cutin, suberine and wax biosynthesis	ko00073	9	60	727	10812	gene:Fes_sc0000017.1.g000041.aua.1;gene:Fes_sc0001122.1.g000011.aua.1;gene:Fes_sc0001693.1.g000022.aua.1;gene:Fes_sc0017680.1.g000001.aua.1;gene:Fes_sc0040049.1.g000001.aua.1;gene:Fes_sc0171042.1.g000001.aua.1;gene:Fes_sc0300822.1.g000001.aua.1;gene:Fes_sc0326004.1.g000001.aua.1;gene:Fes_sc0329785.1.g000001.aua.1
Glycosylphosphatidylinositol(GPI)-anchor biosynthesis	ko00563	3	37	727	10812	gene:Fes_sc0000492.1.g000003.gia.1;gene:Fes_sc0002200.1.g000004.aua.1;gene:Fes_sc0003399.1.g000012.aua.1
Pyruvate metabolism	ko00620	21	249	727	10812	esculentum_newGene_8826;gene:Fes_sc0000031.1.g000065.aua.1;gene:Fes_sc0001532.1.g000014.aua.1;gene:Fes_sc0003702.1.g000006.aua.1;gene:Fes_sc0004343.1.g000002.aua.1;gene:Fes_sc0004959.1.g000001.aua.1;gene:Fes_sc0006490.1.g000004.aua.1;gene:Fes_sc0006624.1.g000004.aua.1;gene:Fes_sc0012846.1.g000002.aua.1;gene:Fes_sc0014918.1.g000002.aua.1;gene:Fes_sc0021150.1.g000001.aua.1;gene:Fes_sc0039259.1.g000…
Photosynthesis	ko00195	6	70	727	10812	gene:Fes_sc0000353.1.g000003.aua.1;gene:Fes_sc0010509.1.g000004.aua.1;gene:Fes_sc0014834.1.g000003.aua.1;gene:Fes_sc0023475.1.g000002.aua.1;gene:Fes_sc0025218.1.g000001.aua.1;gene:Fes_sc0029422.1.g000002.aua.1
RNA polymerase	ko03020	6	88	727	10812	esculentum_newGene_2409;esculentum_newGene_6;gene:Fes_sc0000364.1.g000007.aua.1;gene:Fes_sc0000531.1.g000012.aua.1;gene:Fes_sc0001451.1.g000008.aua.1;gene:Fes_sc0012506.1.g000003.aua.1
RNA transport	ko03013	13	435	727	10812	esculentum_newGene_3822;gene:Fes_sc0000265.1.g000009.aua.1;gene:Fes_sc0004510.1.g000002.aua.1;gene:Fes_sc0008195.1.g000011.aua.1;gene:Fes_sc0012172.1.g000003.aua.1;gene:Fes_sc0015262.1.g000001.aua.1;gene:Fes_sc0015591.1.g000001.aua.1;gene:Fes_sc0024206.1.g000001.aua.1;gene:Fes_sc0032012.1.g000003.aua.1;gene:Fes_sc0032684.1.g000002.aua.1;gene:Fes_sc0039354.1.g000001.aua.1;gene:Fes_sc0059540.1.g000…
Ascorbate and aldarate metabolism	ko00053	9	87	727	10812	esculentum_newGene_2102;esculentum_newGene_7830;gene:Fes_sc0001458.1.g000018.aua.1;gene:Fes_sc0002211.1.g000007.aua.1;gene:Fes_sc0003702.1.g000006.aua.1;gene:Fes_sc0006075.1.g000008.aua.1;gene:Fes_sc0008015.1.g000001.aua.1;gene:Fes_sc0022372.1.g000001.aua.1;gene:Fes_sc0168780.1.g000001.aua.1
Sulfur metabolism	ko00920	1	60	727	10812	gene:Fes_sc0016443.1.g000002.aua.1
Plant hormone signal transduction	ko04075	37	588	727	10812	gene:Fes_sc0000024.1.g000035.aua.1;gene:Fes_sc0000054.1.g000047.aua.1;gene:Fes_sc0000642.1.g000010.aua.1;gene:Fes_sc0000770.1.g000005.aua.1;gene:Fes_sc0001323.1.g000012.aua.1;gene:Fes_sc0001380.1.g000006.aua.1;gene:Fes_sc0002372.1.g000006.aua.1;gene:Fes_sc0002631.1.g000003.gia.1;gene:Fes_sc0002743.1.g000004.aua.1;gene:Fes_sc0002839.1.g000004.aua.1;gene:Fes_sc0002954.1.g000007.aua.1;gene:Fes_sc000…
Starch and sucrose metabolism	ko00500	57	549	727	10812	esculentum_newGene_204;esculentum_newGene_3924;gene:Fes_sc0000004.1.g000090.aua.1;gene:Fes_sc0000010.1.g000032.aua.1;gene:Fes_sc0000045.1.g000030.aua.1;gene:Fes_sc0000071.1.g000040.aua.1;gene:Fes_sc0000072.1.g000051.aua.1;gene:Fes_sc0000081.1.g000017.aua.1;gene:Fes_sc0000089.1.g000022.aua.1;gene:Fes_sc0000100.1.g000008.aua.1;gene:Fes_sc0000213.1.g000005.aua.1;gene:Fes_sc0000292.1.g000015.aua.1;ge…
Carbon fixation in photosynthetic organisms	ko00710	18	199	727	10812	esculentum_newGene_8826;gene:Fes_sc0000023.1.g000038.aua.1;gene:Fes_sc0000143.1.g000016.aua.1;gene:Fes_sc0003614.1.g000014.aua.1;gene:Fes_sc0004959.1.g000001.aua.1;gene:Fes_sc0006490.1.g000004.aua.1;gene:Fes_sc0011525.1.g000001.aua.1;gene:Fes_sc0012846.1.g000002.aua.1;gene:Fes_sc0014918.1.g000002.aua.1;gene:Fes_sc0021089.1.g000001.aua.1;gene:Fes_sc0021150.1.g000001.aua.1;gene:Fes_sc0039259.1.g000…
Linoleic acid metabolism	ko00591	7	42	727	10812	gene:Fes_sc0005308.1.g000007.aua.1;gene:Fes_sc0008233.1.g000003.aua.1;gene:Fes_sc0024290.1.g000001.aua.1;gene:Fes_sc0158660.1.g000001.aua.1;gene:Fes_sc0204303.1.g000001.aua.1;gene:Fes_sc0291250.1.g000001.aua.1;gene:Fes_sc0303504.1.g000001.aua.1
Phosphatidylinositol signaling system	ko04070	7	136	727	10812	esculentum_newGene_3473;gene:Fes_sc0000040.1.g000033.aua.1;gene:Fes_sc0000053.1.g000020.aua.1;gene:Fes_sc0002401.1.g000003.aua.1;gene:Fes_sc0004335.1.g000004.aua.1;gene:Fes_sc0007777.1.g000011.aua.1;gene:Fes_sc0016184.1.g000001.aua.1
Biotin metabolism	ko00780	6	33	727	10812	esculentum_newGene_5817;esculentum_newGene_74;gene:Fes_sc0000237.1.g000007.aua.1;gene:Fes_sc0021928.1.g000001.aua.1;gene:Fes_sc0032325.1.g000001.aua.1;gene:Fes_sc0055804.1.g000001.aua.1
DNA replication	ko03030	14	152	727	10812	gene:Fes_sc0000006.1.g000043.aua.1;gene:Fes_sc0000066.1.g000014.aua.1;gene:Fes_sc0000717.1.g000006.aua.1;gene:Fes_sc0001629.1.g000004.aua.1;gene:Fes_sc0005938.1.g000001.aua.1;gene:Fes_sc0007465.1.g000004.aua.1;gene:Fes_sc0011371.1.g000004.aua.1;gene:Fes_sc0020202.1.g000001.aua.1;gene:Fes_sc0022687.1.g000001.aua.1;gene:Fes_sc0030107.1.g000003.aua.1;gene:Fes_sc0057135.1.g000001.aua.1;gene:Fes_sc006…
Lysine biosynthesis	ko00300	1	19	727	10812	gene:Fes_sc0012738.1.g000003.aua.1
Inositol phosphate metabolism	ko00562	11	143	727	10812	gene:Fes_sc0000023.1.g000038.aua.1;gene:Fes_sc0000040.1.g000033.aua.1;gene:Fes_sc0000053.1.g000020.aua.1;gene:Fes_sc0001458.1.g000018.aua.1;gene:Fes_sc0002401.1.g000003.aua.1;gene:Fes_sc0004335.1.g000004.aua.1;gene:Fes_sc0006352.1.g000002.aua.1;gene:Fes_sc0007777.1.g000011.aua.1;gene:Fes_sc0008015.1.g000001.aua.1;gene:Fes_sc0016184.1.g000001.aua.1;gene:Fes_sc0023046.1.g000001.aua.1
Lysine degradation	ko00310	9	106	727	10812	gene:Fes_sc0003702.1.g000006.aua.1;gene:Fes_sc0006084.1.g000009.aua.1;gene:Fes_sc0023449.1.g000001.aua.1;gene:Fes_sc0027660.1.g000002.aua.1;gene:Fes_sc0034291.1.g000001.aua.1;gene:Fes_sc0049875.1.g000001.aua.1;gene:Fes_sc0128943.1.g000001.aua.1;gene:Fes_sc0325800.1.g000001.aua.1;gene:Fes_sc0326471.1.g000001.aua.1
Glycolysis / Gluconeogenesis	ko00010	24	305	727	10812	esculentum_newGene_8431;gene:Fes_sc0000023.1.g000038.aua.1;gene:Fes_sc0001532.1.g000014.aua.1;gene:Fes_sc0001703.1.g000002.aua.1;gene:Fes_sc0002482.1.g000006.aua.1;gene:Fes_sc0003614.1.g000014.aua.1;gene:Fes_sc0003702.1.g000006.aua.1;gene:Fes_sc0003808.1.g000005.aua.1;gene:Fes_sc0006624.1.g000004.aua.1;gene:Fes_sc0007639.1.g000007.aua.1;gene:Fes_sc0008274.1.g000001.aua.1;gene:Fes_sc0008274.1.g000…
Glyoxylate and dicarboxylate metabolism	ko00630	6	117	727	10812	esculentum_newGene_2661;esculentum_newGene_9496;gene:Fes_sc0000143.1.g000016.aua.1;gene:Fes_sc0000244.1.g000006.aua.1;gene:Fes_sc0007803.1.g000002.aua.1;gene:Fes_sc0081553.1.g000001.aua.1
Glutathione metabolism	ko00480	12	187	727	10812	gene:Fes_sc0002279.1.g000013.aua.1;gene:Fes_sc0003052.1.g000005.aua.1;gene:Fes_sc0006075.1.g000008.aua.1;gene:Fes_sc0006822.1.g000001.aua.1;gene:Fes_sc0011567.1.g000002.aua.1;gene:Fes_sc0014597.1.g000002.aua.1;gene:Fes_sc0019481.1.g000007.aua.1;gene:Fes_sc0052672.1.g000001.aua.1;gene:Fes_sc0069789.1.g000001.aua.1;gene:Fes_sc0106757.1.g000001.aua.1;gene:Fes_sc0118137.1.g000001.aua.1;gene:Fes_sc029…
Pentose phosphate pathway	ko00030	8	134	727	10812	gene:Fes_sc0001703.1.g000002.aua.1;gene:Fes_sc0003052.1.g000005.aua.1;gene:Fes_sc0003808.1.g000005.aua.1;gene:Fes_sc0007879.1.g000005.aua.1;gene:Fes_sc0011567.1.g000002.aua.1;gene:Fes_sc0018634.1.g000002.aua.1;gene:Fes_sc0037409.1.g000001.aua.1;gene:Fes_sc0066223.1.g000001.aua.1
Pyrimidine metabolism	ko00240	17	257	727	10812	esculentum_newGene_2409;esculentum_newGene_6;gene:Fes_sc0000006.1.g000043.aua.1;gene:Fes_sc0000008.1.g000027.aua.1;gene:Fes_sc0000364.1.g000007.aua.1;gene:Fes_sc0000531.1.g000012.aua.1;gene:Fes_sc0001451.1.g000008.aua.1;gene:Fes_sc0007465.1.g000004.aua.1;gene:Fes_sc0009112.1.g000003.aua.1;gene:Fes_sc0012506.1.g000003.aua.1;gene:Fes_sc0017951.1.g000003.aua.1;gene:Fes_sc0018473.1.g000001.aua.1;gene…
Caffeine metabolism	ko00232	1	12	727	10812	gene:Fes_sc0024813.1.g000001.aua.1
Nitrogen metabolism	ko00910	7	100	727	10812	esculentum_newGene_2661;esculentum_newGene_9496;gene:Fes_sc0000149.1.g000015.aua.1;gene:Fes_sc0007803.1.g000002.aua.1;gene:Fes_sc0014215.1.g000006.aua.1;gene:Fes_sc0015771.1.g000002.aua.1;gene:Fes_sc0021117.1.g000001.aua.1
Mismatch repair	ko03430	9	126	727	10812	esculentum_newGene_1235;gene:Fes_sc0000066.1.g000014.aua.1;gene:Fes_sc0005938.1.g000001.aua.1;gene:Fes_sc0011371.1.g000004.aua.1;gene:Fes_sc0020202.1.g000001.aua.1;gene:Fes_sc0030107.1.g000003.aua.1;gene:Fes_sc0057135.1.g000001.aua.1;gene:Fes_sc0066807.1.g000001.aua.1;gene:Fes_sc0141967.1.g000001.aua.1
Phenylalanine metabolism	ko00360	16	283	727	10812	gene:Fes_sc0000082.1.g000020.aua.1;gene:Fes_sc0001101.1.g000019.aua.1;gene:Fes_sc0002930.1.g000002.aua.1;gene:Fes_sc0003143.1.g000008.aua.1;gene:Fes_sc0005859.1.g000001.aua.1;gene:Fes_sc0006383.1.g000003.aua.1;gene:Fes_sc0007597.1.g000003.aua.1;gene:Fes_sc0008412.1.g000004.aua.1;gene:Fes_sc0010089.1.g000003.aua.1;gene:Fes_sc0021590.1.g000001.gia.1;gene:Fes_sc0029600.1.g000002.aua.1;gene:Fes_sc006…
Glycerolipid metabolism	ko00561	10	141	727	10812	esculentum_newGene_3473;gene:Fes_sc0000640.1.g000004.aua.1;gene:Fes_sc0002799.1.g000004.aua.1;gene:Fes_sc0003702.1.g000006.aua.1;gene:Fes_sc0004248.1.g000011.aua.1;gene:Fes_sc0006236.1.g000003.aua.1;gene:Fes_sc0141518.1.g000001.aua.1;gene:Fes_sc0146481.1.g000001.aua.1;gene:Fes_sc0165556.1.g000001.aua.1;gene:Fes_sc0244247.1.g000001.aua.1
Taurine and hypotaurine metabolism	ko00430	1	17	727	10812	gene:Fes_sc0008014.1.g000003.aua.1
Phagosome	ko04145	12	192	727	10812	esculentum_newGene_1361;esculentum_newGene_3945;gene:Fes_sc0000001.1.g000152.aua.1;gene:Fes_sc0000041.1.g000019.aua.1;gene:Fes_sc0003230.1.g000005.aua.1;gene:Fes_sc0004695.1.g000006.aua.1;gene:Fes_sc0006517.1.g000005.aua.1;gene:Fes_sc0006904.1.g000003.aua.1;gene:Fes_sc0009631.1.g000002.aua.1;gene:Fes_sc0013744.1.g000002.aua.1;gene:Fes_sc0014975.1.g000003.aua.1;gene:Fes_sc0017657.1.g000001.aua.1
Limonene and pinene degradation	ko00903	1	20	727	10812	gene:Fes_sc0003702.1.g000006.aua.1
beta-Alanine metabolism	ko00410	7	92	727	10812	gene:Fes_sc0000288.1.g000005.aua.1;gene:Fes_sc0003702.1.g000006.aua.1;gene:Fes_sc0006352.1.g000002.aua.1;gene:Fes_sc0008014.1.g000003.aua.1;gene:Fes_sc0023046.1.g000001.aua.1;gene:Fes_sc0106956.1.g000001.aua.1;gene:Fes_sc0122850.1.g000001.aua.1
N-Glycan biosynthesis	ko00510	4	85	727	10812	gene:Fes_sc0000191.1.g000009.aua.1;gene:Fes_sc0011150.1.g000001.aua.1;gene:Fes_sc0031974.1.g000001.aua.1;gene:Fes_sc0133166.1.g000001.aua.1
Plant-pathogen interaction	ko04626	18	337	727	10812	gene:Fes_sc0000035.1.g000053.aua.1;gene:Fes_sc0000044.1.g000018.aua.1;gene:Fes_sc0000535.1.g000002.aua.1;gene:Fes_sc0001455.1.g000014.aua.1;gene:Fes_sc0004167.1.g000009.aua.1;gene:Fes_sc0004315.1.g000008.aua.1;gene:Fes_sc0006858.1.g000001.aua.1;gene:Fes_sc0007318.1.g000001.auf.1;gene:Fes_sc0007883.1.g000002.aua.1;gene:Fes_sc0009237.1.g000002.aua.1;gene:Fes_sc0009436.1.g000005.aua.1;gene:Fes_sc000…
Fatty acid biosynthesis	ko00061	17	109	727	10812	esculentum_newGene_74;gene:Fes_sc0000106.1.g000013.aua.1;gene:Fes_sc0000237.1.g000007.aua.1;gene:Fes_sc0002839.1.g000001.aua.1;gene:Fes_sc0004343.1.g000002.aua.1;gene:Fes_sc0005637.1.g000007.aua.1;gene:Fes_sc0007159.1.g000006.aua.1;gene:Fes_sc0010825.1.g000007.aua.1;gene:Fes_sc0011452.1.g000002.aua.1;gene:Fes_sc0016202.1.g000002.aua.1;gene:Fes_sc0021928.1.g000001.aua.1;gene:Fes_sc0022685.1.g00000…
Sphingolipid metabolism	ko00600	4	56	727	10812	gene:Fes_sc0000027.1.g000040.aua.1;gene:Fes_sc0000792.1.g000010.aua.1;gene:Fes_sc0001053.1.g000005.aua.1;gene:Fes_sc0004248.1.g000011.aua.1
Spliceosome	ko03040	30	411	727	10812	gene:Fes_sc0000005.1.g000033.aua.1;gene:Fes_sc0000013.1.g000039.aua.1;gene:Fes_sc0000017.1.g000042.aua.1;gene:Fes_sc0000018.1.g000047.aua.1;gene:Fes_sc0000032.1.g000006.aua.1;gene:Fes_sc0000033.1.g000045.aua.1;gene:Fes_sc0000457.1.g000008.aua.1;gene:Fes_sc0000560.1.g000001.aua.1;gene:Fes_sc0000695.1.g000006.aua.1;gene:Fes_sc0001469.1.g000007.aua.1;gene:Fes_sc0001530.1.g000003.gia.1;gene:Fes_sc000…
Zeatin biosynthesis	ko00908	1	24	727	10812	gene:Fes_sc0000060.1.g000006.aua.1
Basal transcription factors	ko03022	6	89	727	10812	gene:Fes_sc0000011.1.g000078.aua.1;gene:Fes_sc0002726.1.g000007.aua.1;gene:Fes_sc0016549.1.g000001.aua.1;gene:Fes_sc0017868.1.g000001.aua.1;gene:Fes_sc0020735.1.g000004.aua.1;gene:Fes_sc0078337.1.g000001.aua.1
Pantothenate and CoA biosynthesis	ko00770	3	72	727	10812	gene:Fes_sc0000241.1.g000004.aua.1;gene:Fes_sc0015223.1.g000002.aua.1;gene:Fes_sc0023419.1.g000001.aua.1
Glycerophospholipid metabolism	ko00564	14	217	727	10812	esculentum_newGene_3473;gene:Fes_sc0000017.1.g000012.aua.1;gene:Fes_sc0002701.1.g000007.aua.1;gene:Fes_sc0003673.1.g000005.aua.1;gene:Fes_sc0006236.1.g000003.aua.1;gene:Fes_sc0009310.1.g000004.aua.1;gene:Fes_sc0014398.1.g000001.aua.1;gene:Fes_sc0019628.1.g000001.aua.1;gene:Fes_sc0040571.1.g000001.aua.1;gene:Fes_sc0072811.1.g000001.aua.1;gene:Fes_sc0146481.1.g000001.aua.1;gene:Fes_sc0165556.1.g000…
Sesquiterpenoid and triterpenoid biosynthesis	ko00909	2	49	727	10812	gene:Fes_sc0000007.1.g000023.aua.1;gene:Fes_sc0002441.1.g000007.aua.1
Phenylalanine, tyrosine and tryptophan biosynthesis	ko00400	7	123	727	10812	gene:Fes_sc0000561.1.g000004.gia.1;gene:Fes_sc0000561.1.g000005.aua.1;gene:Fes_sc0001322.1.g000005.aua.1;gene:Fes_sc0003143.1.g000008.aua.1;gene:Fes_sc0010089.1.g000003.aua.1;gene:Fes_sc0028483.1.g000001.aua.1;gene:Fes_sc0353691.1.g000001.aua.1
Fructose and mannose metabolism	ko00051	10	127	727	10812	gene:Fes_sc0000019.1.g000064.aua.1;gene:Fes_sc0000023.1.g000038.aua.1;gene:Fes_sc0003808.1.g000005.aua.1;gene:Fes_sc0004263.1.g000006.aua.1;gene:Fes_sc0008282.1.g000002.aua.1;gene:Fes_sc0013219.1.g000002.aua.1;gene:Fes_sc0019863.1.g000001.aua.1;gene:Fes_sc0023671.1.g000001.aua.1;gene:Fes_sc0174714.1.g000001.aua.1;gene:Fes_sc0196629.1.g000001.aua.1
Protein export	ko03060	12	132	727	10812	gene:Fes_sc0000046.1.g000031.aua.1;gene:Fes_sc0000113.1.g000013.aua.1;gene:Fes_sc0000515.1.g000009.aua.1;gene:Fes_sc0001814.1.g000012.aua.1;gene:Fes_sc0002195.1.g000008.aua.1;gene:Fes_sc0003196.1.g000006.aua.1;gene:Fes_sc0005152.1.g000014.aua.1;gene:Fes_sc0005702.1.g000001.aua.1;gene:Fes_sc0007452.1.g000001.aua.1;gene:Fes_sc0019087.1.g000002.aua.1;gene:Fes_sc0136341.1.g000001.aua.1;gene:Fes_sc033…
Thiamine metabolism	ko00730	1	35	727	10812	gene:Fes_sc0001862.1.g000010.aua.1
Aminoacyl-tRNA biosynthesis	ko00970	7	174	727	10812	gene:Fes_sc0001715.1.g000004.aua.1;gene:Fes_sc0002907.1.g000003.aua.1;gene:Fes_sc0004550.1.g000006.aua.1;gene:Fes_sc0007736.1.g000002.aua.1;gene:Fes_sc0020624.1.g000002.aua.1;gene:Fes_sc0067204.1.g000001.aua.1;gene:Fes_sc0106255.1.g000001.aua.1
Purine metabolism	ko00230	23	327	727	10812	esculentum_newGene_2409;esculentum_newGene_6;gene:Fes_sc0000006.1.g000043.aua.1;gene:Fes_sc0000008.1.g000027.aua.1;gene:Fes_sc0000265.1.g000008.aua.1;gene:Fes_sc0000364.1.g000007.aua.1;gene:Fes_sc0000531.1.g000012.aua.1;gene:Fes_sc0001451.1.g000008.aua.1;gene:Fes_sc0001532.1.g000014.aua.1;gene:Fes_sc0006811.1.g000006.aua.1;gene:Fes_sc0007465.1.g000004.aua.1;gene:Fes_sc0012506.1.g000003.aua.1;gene…
Glycosphingolipid biosynthesis - globo series	ko00603	1	19	727	10812	gene:Fes_sc0004248.1.g000011.aua.1
Tropane, piperidine and pyridine alkaloid biosynthesis	ko00960	4	70	727	10812	gene:Fes_sc0003143.1.g000008.aua.1;gene:Fes_sc0010089.1.g000003.aua.1;gene:Fes_sc0106956.1.g000001.aua.1;gene:Fes_sc0122850.1.g000001.aua.1
Citrate cycle (TCA cycle)	ko00020	12	160	727	10812	gene:Fes_sc0000013.1.g000059.auf.1;gene:Fes_sc0000244.1.g000006.aua.1;gene:Fes_sc0006084.1.g000009.aua.1;gene:Fes_sc0006624.1.g000004.aua.1;gene:Fes_sc0006969.1.g000007.aua.1;gene:Fes_sc0026769.1.g000001.aua.1;gene:Fes_sc0027423.1.g000001.aua.1;gene:Fes_sc0034291.1.g000001.aua.1;gene:Fes_sc0081553.1.g000001.aua.1;gene:Fes_sc0128943.1.g000001.aua.1;gene:Fes_sc0325800.1.g000001.aua.1;gene:Fes_sc032…
Amino sugar and nucleotide sugar metabolism	ko00520	21	290	727	10812	gene:Fes_sc0000071.1.g000040.aua.1;gene:Fes_sc0000081.1.g000017.aua.1;gene:Fes_sc0001225.1.g000008.aua.1;gene:Fes_sc0001655.1.g000010.aua.1;gene:Fes_sc0001703.1.g000002.aua.1;gene:Fes_sc0002211.1.g000007.aua.1;gene:Fes_sc0002264.1.g000011.aua.1;gene:Fes_sc0002799.1.g000004.aua.1;gene:Fes_sc0005098.1.g000002.aua.1;gene:Fes_sc0007224.1.g000009.aua.1;gene:Fes_sc0008282.1.g000002.aua.1;gene:Fes_sc001…
Peroxisome	ko04146	15	192	727	10812	esculentum_newGene_4624;gene:Fes_sc0000045.1.g000013.aua.1;gene:Fes_sc0000081.1.g000052.aua.1;gene:Fes_sc0000418.1.g000001.aua.1;gene:Fes_sc0002839.1.g000001.aua.1;gene:Fes_sc0004275.1.g000006.aua.1;gene:Fes_sc0005637.1.g000007.aua.1;gene:Fes_sc0007159.1.g000006.aua.1;gene:Fes_sc0011452.1.g000002.aua.1;gene:Fes_sc0016202.1.g000002.aua.1;gene:Fes_sc0016880.1.g000001.aua.1;gene:Fes_sc0022685.1.g000…
Pentose and glucuronate interconversions	ko00040	12	187	727	10812	gene:Fes_sc0000004.1.g000090.aua.1;gene:Fes_sc0000464.1.g000016.aua.1;gene:Fes_sc0000901.1.g000010.aua.1;gene:Fes_sc0001059.1.g000010.aua.1;gene:Fes_sc0001322.1.g000009.aua.1;gene:Fes_sc0002211.1.g000007.aua.1;gene:Fes_sc0002450.1.g000002.aua.1;gene:Fes_sc0002452.1.g000010.aua.1;gene:Fes_sc0002461.1.g000002.aua.1;gene:Fes_sc0003702.1.g000006.aua.1;gene:Fes_sc0008180.1.g000002.aua.1;gene:Fes_sc001…
Protein processing in endoplasmic reticulum	ko04141	53	506	727	10812	gene:Fes_sc0000001.1.g000195.aua.1;gene:Fes_sc0000013.1.g000039.aua.1;gene:Fes_sc0000043.1.g000031.aua.1;gene:Fes_sc0000046.1.g000031.aua.1;gene:Fes_sc0000113.1.g000013.aua.1;gene:Fes_sc0000191.1.g000009.aua.1;gene:Fes_sc0000535.1.g000002.aua.1;gene:Fes_sc0000986.1.g000015.aua.1;gene:Fes_sc0001455.1.g000014.aua.1;gene:Fes_sc0001528.1.g000007.aua.1;gene:Fes_sc0001814.1.g000012.aua.1;gene:Fes_sc000…
Ribosome biogenesis in eukaryotes	ko03008	15	377	727	10812	gene:Fes_sc0000032.1.g000006.aua.1;gene:Fes_sc0000077.1.g000012.aua.1;gene:Fes_sc0000222.1.g000009.aua.1;gene:Fes_sc0000457.1.g000008.aua.1;gene:Fes_sc0006758.1.g000007.aua.1;gene:Fes_sc0006951.1.g000002.aua.1;gene:Fes_sc0007611.1.g000001.aua.1;gene:Fes_sc0009442.1.g000001.aua.1;gene:Fes_sc0012019.1.g000002.aua.1;gene:Fes_sc0018147.1.g000002.aua.1;gene:Fes_sc0048423.1.g000001.aua.1;gene:Fes_sc005…
