# Supplementary material for: Transcriptome Analysis Reveals Key Seed-Development Genes in Common Buckwheat (Fagopyrum esculentum)
Source: Int J Mol Sci. 2019 Sep 3;20(17):4303. doi: 10.3390/ijms20174303 (PMC6747174; doi:10.3390/ijms20174303)
Supplement: Supplementary file 1 [file ijms-20-04303-s001.zip › Supplementary-proofreading/Table S4.xlsx]

## Sheet: Sheet1
Table S4. Identified TFs in RNA-seq data.
#ID	Family	Type
gene:Fes_sc0000086.1.g000018.aua.1-0F	Alfin-like	TF
gene:Fes_sc0000097.1.g000008.aua.1-0F	Alfin-like	TF
gene:Fes_sc0000615.1.g000007.aua.1-0F	Alfin-like	TF
gene:Fes_sc0000854.1.g000011.aua.1-0F	Alfin-like	TF
gene:Fes_sc0003420.1.g000011.aua.1-0F	Alfin-like	TF
gene:Fes_sc0009291.1.g000004.aua.1-0F	Alfin-like	TF
gene:Fes_sc0045173.1.g000001.aua.1-1F	Alfin-like	TF
gene:Fes_sc0218892.1.g000001.aua.1-0F	Alfin-like	TF
gene:Fes_sc0000081.1.g000043.aua.1-0F	AP2/ERF-AP2	TF
gene:Fes_sc0001515.1.g000003.aua.1-0F	AP2/ERF-AP2	TF
gene:Fes_sc0001929.1.g000005.aua.1-0F	AP2/ERF-AP2	TF
gene:Fes_sc0002036.1.g000004.aua.1-0F	AP2/ERF-AP2	TF
gene:Fes_sc0008126.1.g000005.aua.1-0F	AP2/ERF-AP2	TF
gene:Fes_sc0008871.1.g000002.aua.1-0F	AP2/ERF-AP2	TF
gene:Fes_sc0010292.1.g000010.aua.1-0F	AP2/ERF-AP2	TF
gene:Fes_sc0050582.1.g000001.aua.1-0F	AP2/ERF-AP2	TF
gene:Fes_sc0053320.1.g000001.aua.1-2F	AP2/ERF-AP2	TF
gene:Fes_sc0000003.1.g000086.aua.1-0F	AP2/ERF-ERF	TF
gene:Fes_sc0000011.1.g000132.aua.1-0F	AP2/ERF-ERF	TF
gene:Fes_sc0000011.1.g000143.aua.1-0F	AP2/ERF-ERF	TF
gene:Fes_sc0000045.1.g000021.aua.1-0F	AP2/ERF-ERF	TF
gene:Fes_sc0000047.1.g000017.aua.1-0F	AP2/ERF-ERF	TF
gene:Fes_sc0000081.1.g000057.aua.1-0F	AP2/ERF-ERF	TF
gene:Fes_sc0000081.1.g000060.aua.1-0F	AP2/ERF-ERF	TF
gene:Fes_sc0000089.1.g000035.aua.1-0F	AP2/ERF-ERF	TF
gene:Fes_sc0000093.1.g000015.aua.1-0F	AP2/ERF-ERF	TF
gene:Fes_sc0000116.1.g000011.aua.1-0F	AP2/ERF-ERF	TF
gene:Fes_sc0000127.1.g000017.aua.1-0F	AP2/ERF-ERF	TF
gene:Fes_sc0000178.1.g000004.aua.1-0F	AP2/ERF-ERF	TF
gene:Fes_sc0000181.1.g000024.aua.1-0F	AP2/ERF-ERF	TF
gene:Fes_sc0000186.1.g000001.aua.1-0F	AP2/ERF-ERF	TF
gene:Fes_sc0000213.1.g000013.aua.1-0F	AP2/ERF-ERF	TF
gene:Fes_sc0000254.1.g000013.aua.1-0F	AP2/ERF-ERF	TF
gene:Fes_sc0000254.1.g000017.aua.1-0F	AP2/ERF-ERF	TF
gene:Fes_sc0000318.1.g000007.aua.1-0F	AP2/ERF-ERF	TF
gene:Fes_sc0000418.1.g000003.aua.1-0F	AP2/ERF-ERF	TF
gene:Fes_sc0000418.1.g000004.aua.1-0F	AP2/ERF-ERF	TF
gene:Fes_sc0000485.1.g000008.aua.1-0F	AP2/ERF-ERF	TF
gene:Fes_sc0000520.1.g000012.aua.1-0F	AP2/ERF-ERF	TF
gene:Fes_sc0000534.1.g000004.aua.1-0F	AP2/ERF-ERF	TF
gene:Fes_sc0000613.1.g000009.aua.1-0F	AP2/ERF-ERF	TF
gene:Fes_sc0000640.1.g000017.aua.1-0F	AP2/ERF-ERF	TF
gene:Fes_sc0000646.1.g000009.aua.1-0F	AP2/ERF-ERF	TF
gene:Fes_sc0001187.1.g000002.aua.1-0F	AP2/ERF-ERF	TF
gene:Fes_sc0001409.1.g000004.aua.1-0F	AP2/ERF-ERF	TF
gene:Fes_sc0001480.1.g000003.aua.1-0F	AP2/ERF-ERF	TF
gene:Fes_sc0001483.1.g000003.aua.1-0F	AP2/ERF-ERF	TF
gene:Fes_sc0001639.1.g000014.aua.1-0F	AP2/ERF-ERF	TF
gene:Fes_sc0001666.1.g000005.aua.1-0F	AP2/ERF-ERF	TF
gene:Fes_sc0001683.1.g000027.aua.1-0F	AP2/ERF-ERF	TF
gene:Fes_sc0001919.1.g000006.aua.1-0F	AP2/ERF-ERF	TF
gene:Fes_sc0001926.1.g000001.aua.1-0F	AP2/ERF-ERF	TF
gene:Fes_sc0001931.1.g000007.aua.1-0F	AP2/ERF-ERF	TF
gene:Fes_sc0002083.1.g000009.aua.1-0F	AP2/ERF-ERF	TF
gene:Fes_sc0002109.1.g000010.aua.1-0F	AP2/ERF-ERF	TF
gene:Fes_sc0002247.1.g000003.aua.1-0F	AP2/ERF-ERF	TF
gene:Fes_sc0002257.1.g000008.auf.1-0F	AP2/ERF-ERF	TF
gene:Fes_sc0002413.1.g000008.aua.1-0F	AP2/ERF-ERF	TF
gene:Fes_sc0002550.1.g000009.aua.1-0F	AP2/ERF-ERF	TF
gene:Fes_sc0002582.1.g000009.aua.1-0F	AP2/ERF-ERF	TF
gene:Fes_sc0002718.1.g000001.aua.1-0F	AP2/ERF-ERF	TF
gene:Fes_sc0003067.1.g000006.aua.1-0F	AP2/ERF-ERF	TF
gene:Fes_sc0003141.1.g000005.aua.1-0F	AP2/ERF-ERF	TF
gene:Fes_sc0003202.1.g000005.aua.1-0F	AP2/ERF-ERF	TF
gene:Fes_sc0003282.1.g000011.aua.1-0F	AP2/ERF-ERF	TF
gene:Fes_sc0003316.1.g000010.aua.1-0F	AP2/ERF-ERF	TF
gene:Fes_sc0003444.1.g000004.aua.1-0F	AP2/ERF-ERF	TF
gene:Fes_sc0003557.1.g000011.aua.1-0F	AP2/ERF-ERF	TF
gene:Fes_sc0003651.1.g000006.aua.1-0F	AP2/ERF-ERF	TF
gene:Fes_sc0003708.1.g000002.aua.1-0F	AP2/ERF-ERF	TF
gene:Fes_sc0003797.1.g000008.aua.1-0F	AP2/ERF-ERF	TF
gene:Fes_sc0003929.1.g000002.aua.1-0F	AP2/ERF-ERF	TF
gene:Fes_sc0003952.1.g000003.aua.1-0F	AP2/ERF-ERF	TF
gene:Fes_sc0003989.1.g000005.aua.1-0F	AP2/ERF-ERF	TF
gene:Fes_sc0004038.1.g000003.aua.1-0F	AP2/ERF-ERF	TF
gene:Fes_sc0004055.1.g000007.aua.1-0F	AP2/ERF-ERF	TF
gene:Fes_sc0004155.1.g000003.aua.1-0F	AP2/ERF-ERF	TF
gene:Fes_sc0004614.1.g000004.aua.1-0F	AP2/ERF-ERF	TF
gene:Fes_sc0004814.1.g000004.aua.1-0F	AP2/ERF-ERF	TF
gene:Fes_sc0004823.1.g000008.aua.1-0F	AP2/ERF-ERF	TF
gene:Fes_sc0004954.1.g000005.aua.1-0F	AP2/ERF-ERF	TF
gene:Fes_sc0004990.1.g000006.aua.1-0F	AP2/ERF-ERF	TF
gene:Fes_sc0005043.1.g000001.aua.1-0F	AP2/ERF-ERF	TF
gene:Fes_sc0005290.1.g000004.aua.1-0F	AP2/ERF-ERF	TF
gene:Fes_sc0005399.1.g000004.aua.1-0F	AP2/ERF-ERF	TF
gene:Fes_sc0005797.1.g000003.aua.1-0F	AP2/ERF-ERF	TF
gene:Fes_sc0006205.1.g000006.aua.1-0F	AP2/ERF-ERF	TF
gene:Fes_sc0006461.1.g000003.aua.1-0F	AP2/ERF-ERF	TF
gene:Fes_sc0006477.1.g000003.aua.1-0F	AP2/ERF-ERF	TF
gene:Fes_sc0006542.1.g000003.aua.1-0F	AP2/ERF-ERF	TF
gene:Fes_sc0006565.1.g000002.aua.1-0F	AP2/ERF-ERF	TF
gene:Fes_sc0007206.1.g000010.aua.1-0F	AP2/ERF-ERF	TF
gene:Fes_sc0007277.1.g000001.aua.1-0F	AP2/ERF-ERF	TF
gene:Fes_sc0007436.1.g000004.aua.1-0F	AP2/ERF-ERF	TF
gene:Fes_sc0007525.1.g000003.aua.1-0F	AP2/ERF-ERF	TF
gene:Fes_sc0007525.1.g000004.aua.1-0F	AP2/ERF-ERF	TF
gene:Fes_sc0007658.1.g000006.aua.1-0F	AP2/ERF-ERF	TF
gene:Fes_sc0007775.1.g000005.aua.1-0F	AP2/ERF-ERF	TF
gene:Fes_sc0007981.1.g000007.aua.1-0F	AP2/ERF-ERF	TF
gene:Fes_sc0008016.1.g000002.aua.1-0F	AP2/ERF-ERF	TF
gene:Fes_sc0008222.1.g000001.aua.1-0F	AP2/ERF-ERF	TF
gene:Fes_sc0008527.1.g000006.aua.1-0F	AP2/ERF-ERF	TF
gene:Fes_sc0008724.1.g000007.aua.1-0F	AP2/ERF-ERF	TF
gene:Fes_sc0009352.1.g000002.aua.1-0F	AP2/ERF-ERF	TF
gene:Fes_sc0009819.1.g000002.aua.1-0F	AP2/ERF-ERF	TF
gene:Fes_sc0010686.1.g000004.aua.1-0F	AP2/ERF-ERF	TF
gene:Fes_sc0011681.1.g000001.aua.1-0F	AP2/ERF-ERF	TF
gene:Fes_sc0012555.1.g000002.aua.1-0F	AP2/ERF-ERF	TF
gene:Fes_sc0012799.1.g000003.aua.1-0F	AP2/ERF-ERF	TF
gene:Fes_sc0012799.1.g000004.aua.1-0F	AP2/ERF-ERF	TF
gene:Fes_sc0013515.1.g000006.aua.1-0F	AP2/ERF-ERF	TF
gene:Fes_sc0013691.1.g000002.aua.1-0F	AP2/ERF-ERF	TF
gene:Fes_sc0014535.1.g000001.aua.1-0F	AP2/ERF-ERF	TF
gene:Fes_sc0014756.1.g000002.aua.1-0F	AP2/ERF-ERF	TF
gene:Fes_sc0015120.1.g000008.aua.1-0F	AP2/ERF-ERF	TF
gene:Fes_sc0015323.1.g000003.aua.1-0F	AP2/ERF-ERF	TF
gene:Fes_sc0016878.1.g000001.aua.1-0F	AP2/ERF-ERF	TF
gene:Fes_sc0017873.1.g000004.aua.1-0F	AP2/ERF-ERF	TF
gene:Fes_sc0017926.1.g000002.aua.1-0F	AP2/ERF-ERF	TF
gene:Fes_sc0017959.1.g000001.aua.1-0F	AP2/ERF-ERF	TF
gene:Fes_sc0018592.1.g000003.aua.1-0F	AP2/ERF-ERF	TF
gene:Fes_sc0018864.1.g000001.aua.1-0F	AP2/ERF-ERF	TF
gene:Fes_sc0018910.1.g000001.aua.1-0F	AP2/ERF-ERF	TF
gene:Fes_sc0019245.1.g000002.aua.1-0F	AP2/ERF-ERF	TF
gene:Fes_sc0020206.1.g000002.aua.1-0F	AP2/ERF-ERF	TF
gene:Fes_sc0020409.1.g000001.aua.1-0F	AP2/ERF-ERF	TF
gene:Fes_sc0021516.1.g000002.aua.1-0F	AP2/ERF-ERF	TF
gene:Fes_sc0022221.1.g000001.aua.1-0F	AP2/ERF-ERF	TF
gene:Fes_sc0028516.1.g000001.aua.1-0F	AP2/ERF-ERF	TF
gene:Fes_sc0029413.1.g000001.aua.1-0F	AP2/ERF-ERF	TF
gene:Fes_sc0030076.1.g000001.aua.1-0F	AP2/ERF-ERF	TF
gene:Fes_sc0030115.1.g000001.aua.1-0F	AP2/ERF-ERF	TF
gene:Fes_sc0031786.1.g000001.aua.1-0F	AP2/ERF-ERF	TF
gene:Fes_sc0035794.1.g000001.aua.1-0F	AP2/ERF-ERF	TF
gene:Fes_sc0038263.1.g000001.aua.1-0F	AP2/ERF-ERF	TF
gene:Fes_sc0039431.1.g000001.aua.1-2F	AP2/ERF-ERF	TF
gene:Fes_sc0048044.1.g000002.aua.1-0F	AP2/ERF-ERF	TF
gene:Fes_sc0049520.1.g000001.aua.1-0F	AP2/ERF-ERF	TF
gene:Fes_sc0051195.1.g000001.aua.1-0F	AP2/ERF-ERF	TF
gene:Fes_sc0052294.1.g000002.aua.1-0F	AP2/ERF-ERF	TF
gene:Fes_sc0055208.1.g000001.aua.1-0F	AP2/ERF-ERF	TF
gene:Fes_sc0066491.1.g000001.aua.1-0F	AP2/ERF-ERF	TF
gene:Fes_sc0066827.1.g000001.aua.1-0F	AP2/ERF-ERF	TF
gene:Fes_sc0067076.1.g000001.aua.1-0F	AP2/ERF-ERF	TF
gene:Fes_sc0072372.1.g000001.aua.1-0F	AP2/ERF-ERF	TF
gene:Fes_sc0075038.1.g000001.aua.1-0F	AP2/ERF-ERF	TF
gene:Fes_sc0075339.1.g000001.aua.1-0F	AP2/ERF-ERF	TF
gene:Fes_sc0099036.1.g000001.aua.1-0F	AP2/ERF-ERF	TF
gene:Fes_sc0103036.1.g000001.aua.1-0F	AP2/ERF-ERF	TF
gene:Fes_sc0105608.1.g000001.aua.1-0F	AP2/ERF-ERF	TF
gene:Fes_sc0107161.1.g000001.aua.1-2F	AP2/ERF-ERF	TF
gene:Fes_sc0107984.1.g000001.aua.1-1F	AP2/ERF-ERF	TF
gene:Fes_sc0123341.1.g000001.aua.1-0F	AP2/ERF-ERF	TF
gene:Fes_sc0124643.1.g000001.aua.1-0F	AP2/ERF-ERF	TF
gene:Fes_sc0124877.1.g000001.aua.1-0F	AP2/ERF-ERF	TF
gene:Fes_sc0142636.1.g000001.aua.1-2F	AP2/ERF-ERF	TF
gene:Fes_sc0167152.1.g000001.aua.1-0F	AP2/ERF-ERF	TF
gene:Fes_sc0170008.1.g000001.aua.1-0F	AP2/ERF-ERF	TF
gene:Fes_sc0171397.1.g000001.aua.1-0F	AP2/ERF-ERF	TF
gene:Fes_sc0171470.1.g000001.aua.1-0F	AP2/ERF-ERF	TF
gene:Fes_sc0186296.1.g000001.aua.1-0F	AP2/ERF-ERF	TF
gene:Fes_sc0190567.1.g000001.aua.1-0F	AP2/ERF-ERF	TF
gene:Fes_sc0206810.1.g000001.aua.1-1F	AP2/ERF-ERF	TF
gene:Fes_sc0210666.1.g000001.aua.1-0F	AP2/ERF-ERF	TF
gene:Fes_sc0212078.1.g000001.aua.1-0F	AP2/ERF-ERF	TF
gene:Fes_sc0221142.1.g000001.aua.1-0F	AP2/ERF-ERF	TF
gene:Fes_sc0250796.1.g000001.aua.1-0F	AP2/ERF-ERF	TF
gene:Fes_sc0258814.1.g000001.aua.1-0F	AP2/ERF-ERF	TF
gene:Fes_sc0295475.1.g000001.aua.1-2F	AP2/ERF-ERF	TF
gene:Fes_sc0313537.1.g000001.aua.1-2F	AP2/ERF-ERF	TF
gene:Fes_sc0315092.1.g000001.aua.1-1F	AP2/ERF-ERF	TF
gene:Fes_sc0322958.1.g000001.aua.1-0F	AP2/ERF-ERF	TF
gene:Fes_sc0358015.1.g000001.aua.1-0F	AP2/ERF-ERF	TF
gene:Fes_sc0361910.1.g000001.aua.1-0F	AP2/ERF-ERF	TF
gene:Fes_sc0000289.1.g000002.aua.1-0F	AP2/ERF-RAV	TF
gene:Fes_sc0000622.1.g000012.aua.1-0F	AP2/ERF-RAV	TF
gene:Fes_sc0023723.1.g000001.aua.1-0F	AP2/ERF-RAV	TF
gene:Fes_sc0000036.1.g000020.aua.1-0F	B3	TF
gene:Fes_sc0000048.1.g000010.aua.1-0F	B3	TF
gene:Fes_sc0000048.1.g000018.aua.1-0F	B3	TF
gene:Fes_sc0000059.1.g000021.aua.1-0F	B3	TF
gene:Fes_sc0000064.1.g000013.aua.1-0F	B3	TF
gene:Fes_sc0000095.1.g000025.aua.1-0F	B3	TF
gene:Fes_sc0000133.1.g000013.aua.1-0F	B3	TF
gene:Fes_sc0000194.1.g000003.aua.1-0F	B3	TF
gene:Fes_sc0000265.1.g000002.aua.1-0F	B3	TF
gene:Fes_sc0000265.1.g000003.aua.1-0F	B3	TF
gene:Fes_sc0000265.1.g000004.aua.1-0F	B3	TF
gene:Fes_sc0000265.1.g000006.gia.1-0F	B3	TF
gene:Fes_sc0000265.1.g000007.aua.1-0F	B3	TF
gene:Fes_sc0000352.1.g000012.aua.1-0F	B3	TF
gene:Fes_sc0000352.1.g000013.auf.1-0F	B3	TF
gene:Fes_sc0000352.1.g000014.auf.1-0F	B3	TF
gene:Fes_sc0000352.1.g000015.aua.1-0F	B3	TF
gene:Fes_sc0000528.1.g000016.aua.1-0F	B3	TF
gene:Fes_sc0000540.1.g000013.aua.1-0F	B3	TF
gene:Fes_sc0000540.1.g000017.aua.1-0F	B3	TF
gene:Fes_sc0000631.1.g000005.aua.1-0F	B3	TF
gene:Fes_sc0000631.1.g000006.aua.1-0F	B3	TF
gene:Fes_sc0000631.1.g000007.aua.1-0F	B3	TF
gene:Fes_sc0000968.1.g000002.aua.1-0F	B3	TF
gene:Fes_sc0001193.1.g000007.aua.1-0F	B3	TF
gene:Fes_sc0001214.1.g000008.aua.1-0F	B3	TF
gene:Fes_sc0001315.1.g000001.aua.1-0F	B3	TF
gene:Fes_sc0001315.1.g000003.aua.1-0F	B3	TF
gene:Fes_sc0001315.1.g000004.aua.1-0F	B3	TF
gene:Fes_sc0001339.1.g000004.aua.1-0F	B3	TF
gene:Fes_sc0001730.1.g000012.aua.1-0F	B3	TF
gene:Fes_sc0001886.1.g000003.aua.1-0F	B3	TF
gene:Fes_sc0001886.1.g000006.aua.1-0F	B3	TF
gene:Fes_sc0003180.1.g000006.aua.1-0F	B3	TF
gene:Fes_sc0003217.1.g000002.aua.1-0F	B3	TF
gene:Fes_sc0003423.1.g000011.aua.1-0F	B3	TF
gene:Fes_sc0003684.1.g000016.aua.1-0F	B3	TF
gene:Fes_sc0004466.1.g000001.aua.1-0F	B3	TF
gene:Fes_sc0004642.1.g000004.aua.1-0F	B3	TF
gene:Fes_sc0004941.1.g000003.aua.1-0F	B3	TF
gene:Fes_sc0005103.1.g000005.aua.1-0F	B3	TF
gene:Fes_sc0005340.1.g000003.aua.1-0F	B3	TF
gene:Fes_sc0005584.1.g000003.aua.1-0F	B3	TF
gene:Fes_sc0005640.1.g000003.aua.1-0F	B3	TF
gene:Fes_sc0006673.1.g000002.aua.1-0F	B3	TF
gene:Fes_sc0007261.1.g000004.aua.1-0F	B3	TF
gene:Fes_sc0007307.1.g000008.aua.1-0F	B3	TF
gene:Fes_sc0007639.1.g000006.aua.1-0F	B3	TF
gene:Fes_sc0007893.1.g000006.aua.1-0F	B3	TF
gene:Fes_sc0008111.1.g000010.aua.1-0F	B3	TF
gene:Fes_sc0008255.1.g000002.aua.1-0F	B3	TF
gene:Fes_sc0009895.1.g000001.aua.1-0F	B3	TF
gene:Fes_sc0010128.1.g000004.aua.1-0F	B3	TF
gene:Fes_sc0010543.1.g000002.aua.1-0F	B3	TF
gene:Fes_sc0010574.1.g000001.aua.1-0F	B3	TF
gene:Fes_sc0012093.1.g000002.aua.1-0F	B3	TF
gene:Fes_sc0012974.1.g000003.aua.1-0F	B3	TF
gene:Fes_sc0013254.1.g000003.aua.1-0F	B3	TF
gene:Fes_sc0013449.1.g000004.aua.1-0F	B3	TF
gene:Fes_sc0015131.1.g000003.aua.1-0F	B3	TF
gene:Fes_sc0015319.1.g000003.aua.1-0F	B3	TF
gene:Fes_sc0015975.1.g000003.aua.1-0F	B3	TF
gene:Fes_sc0016381.1.g000005.aua.1-0F	B3	TF
gene:Fes_sc0017032.1.g000002.aua.1-0F	B3	TF
gene:Fes_sc0017683.1.g000001.aua.1-0F	B3	TF
gene:Fes_sc0017853.1.g000001.aua.1-0F	B3	TF
gene:Fes_sc0018937.1.g000003.aua.1-0F	B3	TF
gene:Fes_sc0019988.1.g000002.aua.1-0F	B3	TF
gene:Fes_sc0020124.1.g000002.aua.1-0F	B3	TF
gene:Fes_sc0024396.1.g000001.aua.1-0F	B3	TF
gene:Fes_sc0024545.1.g000002.aua.1-0F	B3	TF
gene:Fes_sc0028738.1.g000003.aua.1-2F	B3	TF
gene:Fes_sc0030015.1.g000001.aua.1-0F	B3	TF
gene:Fes_sc0031439.1.g000001.aua.1-0F	B3	TF
gene:Fes_sc0032441.1.g000001.aua.1-0F	B3	TF
gene:Fes_sc0032887.1.g000001.aua.1-0F	B3	TF
gene:Fes_sc0037468.1.g000001.gia.1-0F	B3	TF
gene:Fes_sc0037468.1.g000002.aua.1-0F	B3	TF
gene:Fes_sc0041369.1.g000001.aua.1-0F	B3	TF
gene:Fes_sc0044207.1.g000001.aua.1-1F	B3	TF
gene:Fes_sc0058122.1.g000001.aua.1-0F	B3	TF
gene:Fes_sc0058127.1.g000001.aua.1-0F	B3	TF
gene:Fes_sc0065307.1.g000001.aua.1-0F	B3	TF
gene:Fes_sc0078654.1.g000001.aua.1-1F	B3	TF
gene:Fes_sc0091172.1.g000001.aua.1-0F	B3	TF
gene:Fes_sc0091240.1.g000001.aua.1-0F	B3	TF
gene:Fes_sc0104223.1.g000001.aua.1-0F	B3	TF
gene:Fes_sc0111259.1.g000001.aua.1-0F	B3	TF
gene:Fes_sc0119201.1.g000001.aua.1-0F	B3	TF
gene:Fes_sc0126141.1.g000001.aua.1-0F	B3	TF
gene:Fes_sc0140690.1.g000001.aua.1-1R	B3	TF
gene:Fes_sc0146923.1.g000001.aua.1-0F	B3	TF
gene:Fes_sc0157227.1.g000001.aua.1-2F	B3	TF
gene:Fes_sc0162983.1.g000001.aua.1-0F	B3	TF
gene:Fes_sc0240369.1.g000001.aua.1-0F	B3	TF
gene:Fes_sc0261324.1.g000001.aua.1-2F	B3	TF
gene:Fes_sc0317201.1.g000001.aua.1-1F	B3	TF
gene:Fes_sc0000001.1.g000108.aua.1-0F	B3-ARF	TF
gene:Fes_sc0000004.1.g000008.aua.1-0F	B3-ARF	TF
gene:Fes_sc0000008.1.g000029.aua.1-0F	B3-ARF	TF
gene:Fes_sc0000053.1.g000012.aua.1-0F	B3-ARF	TF
gene:Fes_sc0000102.1.g000033.aua.1-0F	B3-ARF	TF
gene:Fes_sc0000354.1.g000015.aua.1-0F	B3-ARF	TF
gene:Fes_sc0000796.1.g000007.aua.1-0F	B3-ARF	TF
gene:Fes_sc0001234.1.g000013.aua.1-0F	B3-ARF	TF
gene:Fes_sc0001930.1.g000012.aua.1-0F	B3-ARF	TF
gene:Fes_sc0002896.1.g000001.aua.1-0F	B3-ARF	TF
gene:Fes_sc0003226.1.g000004.aua.1-0F	B3-ARF	TF
gene:Fes_sc0003446.1.g000009.aua.1-0F	B3-ARF	TF
gene:Fes_sc0004005.1.g000001.aua.1-0F	B3-ARF	TF
gene:Fes_sc0005001.1.g000004.aua.1-0F	B3-ARF	TF
gene:Fes_sc0007212.1.g000002.aua.1-0F	B3-ARF	TF
gene:Fes_sc0010755.1.g000002.aua.1-0F	B3-ARF	TF
gene:Fes_sc0015747.1.g000002.aua.1-0F	B3-ARF	TF
gene:Fes_sc0020787.1.g000004.aua.1-0F	B3-ARF	TF
gene:Fes_sc0028490.1.g000001.aua.1-0F	B3-ARF	TF
gene:Fes_sc0029041.1.g000001.aua.1-0F	B3-ARF	TF
gene:Fes_sc0030677.1.g000001.aua.1-2F	B3-ARF	TF
gene:Fes_sc0031461.1.g000001.aua.1-0F	B3-ARF	TF
gene:Fes_sc0051884.1.g000001.aua.1-1F	B3-ARF	TF
gene:Fes_sc0054566.1.g000001.aua.1-2F	B3-ARF	TF
gene:Fes_sc0000069.1.g000019.aua.1-0F	BBR-BPC	TF
gene:Fes_sc0000509.1.g000009.aua.1-0F	BBR-BPC	TF
gene:Fes_sc0001236.1.g000004.aua.1-0F	BBR-BPC	TF
gene:Fes_sc0001236.1.g000005.aua.1-0F	BBR-BPC	TF
gene:Fes_sc0010201.1.g000003.aua.1-0F	BBR-BPC	TF
gene:Fes_sc0014153.1.g000002.aua.1-0F	BBR-BPC	TF
gene:Fes_sc0036787.1.g000003.aua.1-0F	BBR-BPC	TF
gene:Fes_sc0000024.1.g000014.aua.1-0F	BES1	TF
gene:Fes_sc0000043.1.g000013.aua.1-0F	BES1	TF
gene:Fes_sc0000325.1.g000010.aua.1-0F	BES1	TF
gene:Fes_sc0000912.1.g000010.aua.1-0F	BES1	TF
gene:Fes_sc0000912.1.g000011.aua.1-0F	BES1	TF
gene:Fes_sc0004280.1.g000006.aua.1-0F	BES1	TF
gene:Fes_sc0005056.1.g000003.aua.1-0F	BES1	TF
gene:Fes_sc0005275.1.g000003.aua.1-0F	BES1	TF
gene:Fes_sc0011390.1.g000002.aua.1-0F	BES1	TF
gene:Fes_sc0012492.1.g000004.aua.1-0F	BES1	TF
gene:Fes_sc0029024.1.g000001.aua.1-0F	BES1	TF
gene:Fes_sc0036726.1.g000001.aua.1-0F	BES1	TF
gene:Fes_sc0075303.1.g000001.aua.1-0F	BES1	TF
gene:Fes_sc0000007.1.g000090.aua.1-0F	bHLH	TF
gene:Fes_sc0000007.1.g000106.aua.1-0F	bHLH	TF
gene:Fes_sc0000036.1.g000063.aua.1-0F	bHLH	TF
gene:Fes_sc0000037.1.g000011.aua.1-0F	bHLH	TF
gene:Fes_sc0000037.1.g000025.aua.1-0F	bHLH	TF
gene:Fes_sc0000054.1.g000047.aua.1-0F	bHLH	TF
gene:Fes_sc0000059.1.g000008.aua.1-0F	bHLH	TF
gene:Fes_sc0000071.1.g000023.aua.1-0F	bHLH	TF
gene:Fes_sc0000087.1.g000022.aua.1-0F	bHLH	TF
gene:Fes_sc0000101.1.g000002.aua.1-0F	bHLH	TF
gene:Fes_sc0000101.1.g000012.aua.1-0F	bHLH	TF
gene:Fes_sc0000102.1.g000032.aua.1-0F	bHLH	TF
gene:Fes_sc0000125.1.g000013.aua.1-0F	bHLH	TF
gene:Fes_sc0000178.1.g000022.aua.1-0F	bHLH	TF
gene:Fes_sc0000179.1.g000012.aua.1-0F	bHLH	TF
gene:Fes_sc0000181.1.g000018.aua.1-0F	bHLH	TF
gene:Fes_sc0000183.1.g000023.aua.1-0F	bHLH	TF
gene:Fes_sc0000203.1.g000002.aua.1-0F	bHLH	TF
gene:Fes_sc0000220.1.g000002.aua.1-0F	bHLH	TF
gene:Fes_sc0000225.1.g000014.aua.1-0F	bHLH	TF
gene:Fes_sc0000242.1.g000028.aua.1-0F	bHLH	TF
gene:Fes_sc0000256.1.g000011.aua.1-0F	bHLH	TF
gene:Fes_sc0000268.1.g000007.aua.1-0F	bHLH	TF
gene:Fes_sc0000286.1.g000004.aua.1-0F	bHLH	TF
gene:Fes_sc0000287.1.g000029.aua.1-0F	bHLH	TF
gene:Fes_sc0000299.1.g000001.aua.1-0F	bHLH	TF
gene:Fes_sc0000300.1.g000022.aua.1-0F	bHLH	TF
gene:Fes_sc0000316.1.g000012.aua.1-0F	bHLH	TF
gene:Fes_sc0000405.1.g000023.aua.1-0F	bHLH	TF
gene:Fes_sc0000464.1.g000003.aua.1-0F	bHLH	TF
gene:Fes_sc0000465.1.g000036.aua.1-0F	bHLH	TF
gene:Fes_sc0000531.1.g000011.aua.1-0F	bHLH	TF
gene:Fes_sc0000616.1.g000020.aua.1-0F	bHLH	TF
gene:Fes_sc0000625.1.g000008.aua.1-0F	bHLH	TF
gene:Fes_sc0000709.1.g000015.aua.1-0F	bHLH	TF
gene:Fes_sc0000864.1.g000014.aua.1-0F	bHLH	TF
gene:Fes_sc0000882.1.g000014.aua.1-0F	bHLH	TF
gene:Fes_sc0000926.1.g000007.aua.1-0F	bHLH	TF
gene:Fes_sc0000937.1.g000011.aua.1-0F	bHLH	TF
gene:Fes_sc0000945.1.g000015.aua.1-0F	bHLH	TF
gene:Fes_sc0001039.1.g000004.aua.1-0F	bHLH	TF
gene:Fes_sc0001150.1.g000009.aua.1-0F	bHLH	TF
gene:Fes_sc0001199.1.g000012.aua.1-0F	bHLH	TF
gene:Fes_sc0001217.1.g000006.aua.1-0F	bHLH	TF
gene:Fes_sc0001281.1.g000007.aua.1-0F	bHLH	TF
gene:Fes_sc0001302.1.g000001.aua.1-0F	bHLH	TF
gene:Fes_sc0001375.1.g000010.aua.1-0F	bHLH	TF
gene:Fes_sc0001377.1.g000008.aua.1-0F	bHLH	TF
gene:Fes_sc0001432.1.g000006.aua.1-0F	bHLH	TF
gene:Fes_sc0001559.1.g000007.aua.1-0F	bHLH	TF
gene:Fes_sc0001686.1.g000003.aua.1-0F	bHLH	TF
gene:Fes_sc0001752.1.g000008.aua.1-0F	bHLH	TF
gene:Fes_sc0001966.1.g000012.aua.1-0F	bHLH	TF
gene:Fes_sc0002225.1.g000002.aua.1-0F	bHLH	TF
gene:Fes_sc0002369.1.g000016.aua.1-0F	bHLH	TF
gene:Fes_sc0002429.1.g000004.aua.1-0F	bHLH	TF
gene:Fes_sc0002445.1.g000002.aua.1-0F	bHLH	TF
gene:Fes_sc0002541.1.g000010.aua.1-0F	bHLH	TF
gene:Fes_sc0002824.1.g000010.aua.1-0F	bHLH	TF
gene:Fes_sc0003088.1.g000005.aua.1-0F	bHLH	TF
gene:Fes_sc0003139.1.g000002.aua.1-0F	bHLH	TF
gene:Fes_sc0003222.1.g000006.aua.1-0F	bHLH	TF
gene:Fes_sc0003338.1.g000002.aua.1-0F	bHLH	TF
gene:Fes_sc0003652.1.g000006.aua.1-0F	bHLH	TF
gene:Fes_sc0003817.1.g000005.aua.1-0F	bHLH	TF
gene:Fes_sc0003948.1.g000008.aua.1-0F	bHLH	TF
gene:Fes_sc0003984.1.g000007.aua.1-0F	bHLH	TF
gene:Fes_sc0004127.1.g000013.aua.1-0F	bHLH	TF
gene:Fes_sc0004173.1.g000001.aua.1-0F	bHLH	TF
gene:Fes_sc0004231.1.g000004.aua.1-0F	bHLH	TF
gene:Fes_sc0004340.1.g000001.aua.1-0F	bHLH	TF
gene:Fes_sc0004341.1.g000001.aua.1-0F	bHLH	TF
gene:Fes_sc0004341.1.g000007.aua.1-0F	bHLH	TF
gene:Fes_sc0004696.1.g000001.aua.1-0F	bHLH	TF
gene:Fes_sc0005137.1.g000004.aua.1-0F	bHLH	TF
gene:Fes_sc0005174.1.g000004.aua.1-0F	bHLH	TF
gene:Fes_sc0005307.1.g000002.aua.1-0F	bHLH	TF
gene:Fes_sc0005377.1.g000004.aua.1-0F	bHLH	TF
gene:Fes_sc0005537.1.g000004.aua.1-0F	bHLH	TF
gene:Fes_sc0005709.1.g000002.aua.1-0F	bHLH	TF
gene:Fes_sc0005826.1.g000001.aua.1-0F	bHLH	TF
gene:Fes_sc0005826.1.g000006.aua.1-0F	bHLH	TF
gene:Fes_sc0005859.1.g000010.aua.1-0F	bHLH	TF
gene:Fes_sc0006050.1.g000001.aua.1-0F	bHLH	TF
gene:Fes_sc0006102.1.g000003.aua.1-0F	bHLH	TF
gene:Fes_sc0006375.1.g000001.aua.1-0F	bHLH	TF
gene:Fes_sc0006404.1.g000004.aua.1-0F	bHLH	TF
gene:Fes_sc0006840.1.g000005.aua.1-0F	bHLH	TF
gene:Fes_sc0006864.1.g000004.aua.1-0F	bHLH	TF
gene:Fes_sc0007055.1.g000005.aua.1-0F	bHLH	TF
gene:Fes_sc0007498.1.g000006.aua.1-0F	bHLH	TF
gene:Fes_sc0007640.1.g000004.aua.1-0F	bHLH	TF
gene:Fes_sc0007950.1.g000008.aua.1-0F	bHLH	TF
gene:Fes_sc0008075.1.g000007.aua.1-0F	bHLH	TF
gene:Fes_sc0008148.1.g000005.aua.1-0F	bHLH	TF
gene:Fes_sc0008148.1.g000008.aua.1-0F	bHLH	TF
gene:Fes_sc0008292.1.g000002.aua.1-0F	bHLH	TF
gene:Fes_sc0008336.1.g000002.aua.1-0F	bHLH	TF
gene:Fes_sc0008625.1.g000002.aua.1-0F	bHLH	TF
gene:Fes_sc0008875.1.g000003.aua.1-0F	bHLH	TF
gene:Fes_sc0009384.1.g000001.aua.1-0F	bHLH	TF
gene:Fes_sc0009505.1.g000005.aua.1-0F	bHLH	TF
gene:Fes_sc0009573.1.g000001.aua.1-0F	bHLH	TF
gene:Fes_sc0010288.1.g000005.aua.1-0F	bHLH	TF
gene:Fes_sc0010409.1.g000001.aua.1-0F	bHLH	TF
gene:Fes_sc0010615.1.g000002.aua.1-0F	bHLH	TF
gene:Fes_sc0010750.1.g000003.aua.1-0F	bHLH	TF
gene:Fes_sc0010769.1.g000001.aua.1-2F	bHLH	TF
gene:Fes_sc0011505.1.g000001.aua.1-0F	bHLH	TF
gene:Fes_sc0012025.1.g000004.aua.1-0F	bHLH	TF
gene:Fes_sc0012184.1.g000001.aua.1-0F	bHLH	TF
gene:Fes_sc0012665.1.g000001.aua.1-0F	bHLH	TF
gene:Fes_sc0012935.1.g000002.aua.1-0F	bHLH	TF
gene:Fes_sc0013024.1.g000002.aua.1-0F	bHLH	TF
gene:Fes_sc0013588.1.g000003.aua.1-0F	bHLH	TF
gene:Fes_sc0013957.1.g000001.aua.1-0F	bHLH	TF
gene:Fes_sc0014101.1.g000002.aua.1-0F	bHLH	TF
gene:Fes_sc0014331.1.g000002.aua.1-0F	bHLH	TF
gene:Fes_sc0014416.1.g000004.aua.1-0F	bHLH	TF
gene:Fes_sc0014830.1.g000002.aua.1-0F	bHLH	TF
gene:Fes_sc0015473.1.g000001.aua.1-0F	bHLH	TF
gene:Fes_sc0016086.1.g000004.aua.1-0F	bHLH	TF
gene:Fes_sc0016297.1.g000003.aua.1-0F	bHLH	TF
gene:Fes_sc0016745.1.g000003.aua.1-0F	bHLH	TF
gene:Fes_sc0017880.1.g000003.aua.1-0F	bHLH	TF
gene:Fes_sc0019925.1.g000001.aua.1-0F	bHLH	TF
gene:Fes_sc0020572.1.g000003.aua.1-0F	bHLH	TF
gene:Fes_sc0020796.1.g000003.aua.1-2F	bHLH	TF
gene:Fes_sc0020812.1.g000001.aua.1-2F	bHLH	TF
gene:Fes_sc0022712.1.g000002.aua.1-0F	bHLH	TF
gene:Fes_sc0029095.1.g000001.aua.1-0F	bHLH	TF
gene:Fes_sc0029501.1.g000001.aua.1-0F	bHLH	TF
gene:Fes_sc0038163.1.g000002.aua.1-0F	bHLH	TF
gene:Fes_sc0038217.1.g000002.aua.1-0F	bHLH	TF
gene:Fes_sc0040949.1.g000001.aua.1-0F	bHLH	TF
gene:Fes_sc0046860.1.g000001.aua.1-0F	bHLH	TF
gene:Fes_sc0048372.1.g000001.aua.1-1F	bHLH	TF
gene:Fes_sc0052939.1.g000001.aua.1-0F	bHLH	TF
gene:Fes_sc0057623.1.g000001.aua.1-0F	bHLH	TF
gene:Fes_sc0060349.1.g000001.aua.1-0F	bHLH	TF
gene:Fes_sc0064461.1.g000001.aua.1-0F	bHLH	TF
gene:Fes_sc0066687.1.g000001.aua.1-0F	bHLH	TF
gene:Fes_sc0068680.1.g000001.aua.1-0F	bHLH	TF
gene:Fes_sc0070375.1.g000001.aua.1-0F	bHLH	TF
gene:Fes_sc0086333.1.g000001.aua.1-1F	bHLH	TF
gene:Fes_sc0087589.1.g000001.aua.1-0F	bHLH	TF
gene:Fes_sc0099086.1.g000001.aua.1-0F	bHLH	TF
gene:Fes_sc0102958.1.g000001.aua.1-2F	bHLH	TF
gene:Fes_sc0107795.1.g000001.aua.1-0F	bHLH	TF
gene:Fes_sc0122697.1.g000001.aua.1-0F	bHLH	TF
gene:Fes_sc0125912.1.g000001.aua.1-0F	bHLH	TF
gene:Fes_sc0130525.1.g000001.aua.1-2F	bHLH	TF
gene:Fes_sc0130596.1.g000001.aua.1-0F	bHLH	TF
gene:Fes_sc0159746.1.g000001.aua.1-0F	bHLH	TF
gene:Fes_sc0171785.1.g000001.aua.1-0F	bHLH	TF
gene:Fes_sc0194427.1.g000001.aua.1-2F	bHLH	TF
gene:Fes_sc0197283.1.g000001.aua.1-0F	bHLH	TF
gene:Fes_sc0302769.1.g000001.aua.1-0F	bHLH	TF
gene:Fes_sc0020711.1.g000001.aua.1-0F	BSD	TF
esculentum_newGene_4375-2F	bZIP	TF
esculentum_newGene_70-1F	bZIP	TF
gene:Fes_sc0000004.1.g000006.aua.1-0F	bZIP	TF
gene:Fes_sc0000006.1.g000085.aua.1-0F	bZIP	TF
gene:Fes_sc0000009.1.g000074.aua.1-0F	bZIP	TF
gene:Fes_sc0000024.1.g000035.aua.1-0F	bZIP	TF
gene:Fes_sc0000037.1.g000014.aua.1-0F	bZIP	TF
gene:Fes_sc0000044.1.g000010.aua.1-0F	bZIP	TF
gene:Fes_sc0000048.1.g000038.aua.1-0F	bZIP	TF
gene:Fes_sc0000050.1.g000006.aua.1-0F	bZIP	TF
gene:Fes_sc0000050.1.g000051.aua.1-0F	bZIP	TF
gene:Fes_sc0000059.1.g000038.aua.1-0F	bZIP	TF
gene:Fes_sc0000077.1.g000040.aua.1-0F	bZIP	TF
gene:Fes_sc0000082.1.g000007.aua.1-0F	bZIP	TF
gene:Fes_sc0000139.1.g000037.aua.1-0F	bZIP	TF
gene:Fes_sc0000174.1.g000006.aua.1-0F	bZIP	TF
gene:Fes_sc0000178.1.g000015.aua.1-0F	bZIP	TF
gene:Fes_sc0000275.1.g000017.aua.1-0F	bZIP	TF
gene:Fes_sc0000291.1.g000002.aua.1-0F	bZIP	TF
gene:Fes_sc0000392.1.g000010.aua.1-0F	bZIP	TF
gene:Fes_sc0000410.1.g000003.aua.1-0F	bZIP	TF
gene:Fes_sc0000454.1.g000011.aua.1-0F	bZIP	TF
gene:Fes_sc0000539.1.g000012.aua.1-0F	bZIP	TF
gene:Fes_sc0000658.1.g000011.aua.1-0F	bZIP	TF
gene:Fes_sc0000816.1.g000003.aua.1-0F	bZIP	TF
gene:Fes_sc0000917.1.g000008.aua.1-0F	bZIP	TF
gene:Fes_sc0001215.1.g000012.aua.1-0F	bZIP	TF
gene:Fes_sc0001281.1.g000016.aua.1-0F	bZIP	TF
gene:Fes_sc0001486.1.g000003.aua.1-0F	bZIP	TF
gene:Fes_sc0001530.1.g000009.aua.1-0F	bZIP	TF
gene:Fes_sc0001530.1.g000012.aua.1-0F	bZIP	TF
gene:Fes_sc0001750.1.g000002.aua.1-0F	bZIP	TF
gene:Fes_sc0001853.1.g000008.aua.1-0F	bZIP	TF
gene:Fes_sc0001923.1.g000008.aua.1-0F	bZIP	TF
gene:Fes_sc0001952.1.g000006.aua.1-0F	bZIP	TF
gene:Fes_sc0002038.1.g000009.aua.1-0F	bZIP	TF
gene:Fes_sc0002060.1.g000004.aua.1-0F	bZIP	TF
gene:Fes_sc0002074.1.g000003.aua.1-0F	bZIP	TF
gene:Fes_sc0002184.1.g000011.aua.1-0F	bZIP	TF
gene:Fes_sc0002573.1.g000004.aua.1-0F	bZIP	TF
gene:Fes_sc0002573.1.g000005.aua.1-0F	bZIP	TF
gene:Fes_sc0002603.1.g000002.aua.1-0F	bZIP	TF
gene:Fes_sc0002612.1.g000005.aua.1-0F	bZIP	TF
gene:Fes_sc0002853.1.g000001.aua.1-0F	bZIP	TF
gene:Fes_sc0002899.1.g000004.aua.1-0F	bZIP	TF
gene:Fes_sc0002945.1.g000008.aua.1-0F	bZIP	TF
gene:Fes_sc0002993.1.g000003.aua.1-0F	bZIP	TF
gene:Fes_sc0003175.1.g000006.aua.1-0F	bZIP	TF
gene:Fes_sc0003176.1.g000003.aua.1-0F	bZIP	TF
gene:Fes_sc0003399.1.g000005.aua.1-0F	bZIP	TF
gene:Fes_sc0003409.1.g000002.aua.1-0F	bZIP	TF
gene:Fes_sc0003464.1.g000003.aua.1-0F	bZIP	TF
gene:Fes_sc0003534.1.g000008.aua.1-0F	bZIP	TF
gene:Fes_sc0003767.1.g000009.aua.1-0F	bZIP	TF
gene:Fes_sc0003878.1.g000006.auf.1-0F	bZIP	TF
gene:Fes_sc0005027.1.g000006.aua.1-0F	bZIP	TF
gene:Fes_sc0005188.1.g000007.aua.1-0F	bZIP	TF
gene:Fes_sc0005243.1.g000003.aua.1-0F	bZIP	TF
gene:Fes_sc0005522.1.g000002.aua.1-1F	bZIP	TF
gene:Fes_sc0005882.1.g000001.aua.1-0F	bZIP	TF
gene:Fes_sc0005897.1.g000003.aua.1-0F	bZIP	TF
gene:Fes_sc0006275.1.g000003.aua.1-0F	bZIP	TF
gene:Fes_sc0006515.1.g000004.aua.1-0F	bZIP	TF
gene:Fes_sc0006666.1.g000005.aua.1-0F	bZIP	TF
gene:Fes_sc0007208.1.g000006.aua.1-0F	bZIP	TF
gene:Fes_sc0007394.1.g000007.aua.1-0F	bZIP	TF
gene:Fes_sc0007460.1.g000005.aua.1-0F	bZIP	TF
gene:Fes_sc0008022.1.g000001.aua.1-0F	bZIP	TF
gene:Fes_sc0008073.1.g000004.aua.1-0F	bZIP	TF
gene:Fes_sc0008561.1.g000002.aua.1-0F	bZIP	TF
gene:Fes_sc0008686.1.g000005.aua.1-0F	bZIP	TF
gene:Fes_sc0008908.1.g000003.aua.1-0F	bZIP	TF
gene:Fes_sc0009122.1.g000002.aua.1-0F	bZIP	TF
gene:Fes_sc0009249.1.g000002.aua.1-0F	bZIP	TF
gene:Fes_sc0009439.1.g000002.aua.1-0F	bZIP	TF
gene:Fes_sc0009488.1.g000011.aua.1-0F	bZIP	TF
gene:Fes_sc0010561.1.g000002.aua.1-0F	bZIP	TF
gene:Fes_sc0010761.1.g000001.aua.1-0F	bZIP	TF
gene:Fes_sc0011270.1.g000003.aua.1-0F	bZIP	TF
gene:Fes_sc0013036.1.g000003.aua.1-0F	bZIP	TF
gene:Fes_sc0016303.1.g000001.aua.1-0F	bZIP	TF
gene:Fes_sc0016999.1.g000004.aua.1-0F	bZIP	TF
gene:Fes_sc0017351.1.g000003.aua.1-0F	bZIP	TF
gene:Fes_sc0017533.1.g000001.aua.1-0F	bZIP	TF
gene:Fes_sc0033729.1.g000001.aua.1-0F	bZIP	TF
gene:Fes_sc0048384.1.g000001.aua.1-0F	bZIP	TF
gene:Fes_sc0048613.1.g000002.aua.1-0F	bZIP	TF
gene:Fes_sc0052804.1.g000001.aua.1-0F	bZIP	TF
gene:Fes_sc0058010.1.g000001.aua.1-0F	bZIP	TF
gene:Fes_sc0078201.1.g000001.aua.1-0F	bZIP	TF
gene:Fes_sc0089535.1.g000001.aua.1-0F	bZIP	TF
gene:Fes_sc0089670.1.g000001.aua.1-0F	bZIP	TF
gene:Fes_sc0101514.1.g000001.aua.1-0F	bZIP	TF
gene:Fes_sc0135200.1.g000001.aua.1-0F	bZIP	TF
gene:Fes_sc0159003.1.g000001.aua.1-0F	bZIP	TF
gene:Fes_sc0171599.1.g000001.aua.1-2F	bZIP	TF
gene:Fes_sc0173150.1.g000001.aua.1-0F	bZIP	TF
gene:Fes_sc0204854.1.g000001.aua.1-2F	bZIP	TF
gene:Fes_sc0207193.1.g000001.aua.1-1F	bZIP	TF
gene:Fes_sc0207260.1.g000001.aua.1-1F	bZIP	TF
gene:Fes_sc0216198.1.g000001.aua.1-0F	bZIP	TF
gene:Fes_sc0260957.1.g000001.aua.1-0F	bZIP	TF
gene:Fes_sc0262179.1.g000001.aua.1-0F	bZIP	TF
gene:Fes_sc0262803.1.g000001.aua.1-0F	bZIP	TF
gene:Fes_sc0343316.1.g000001.aua.1-1F	bZIP	TF
gene:Fes_sc0000014.1.g000050.aua.1-0F	C2C2-CO-like	TF
gene:Fes_sc0000039.1.g000006.aua.1-0F	C2C2-CO-like	TF
gene:Fes_sc0000081.1.g000011.aua.1-0F	C2C2-CO-like	TF
gene:Fes_sc0000088.1.g000007.aua.1-0F	C2C2-CO-like	TF
gene:Fes_sc0001168.1.g000003.aua.1-0F	C2C2-CO-like	TF
gene:Fes_sc0005290.1.g000006.aua.1-0F	C2C2-CO-like	TF
gene:Fes_sc0007222.1.g000003.aua.1-0F	C2C2-CO-like	TF
gene:Fes_sc0011443.1.g000001.aua.1-0F	C2C2-CO-like	TF
gene:Fes_sc0012378.1.g000003.aua.1-0F	C2C2-CO-like	TF
gene:Fes_sc0028607.1.g000001.aua.1-0F	C2C2-CO-like	TF
gene:Fes_sc0050647.1.g000001.aua.1-0F	C2C2-CO-like	TF
gene:Fes_sc0000013.1.g000042.aua.1-0F	C2C2-Dof	TF
gene:Fes_sc0000042.1.g000010.aua.1-0F	C2C2-Dof	TF
gene:Fes_sc0000050.1.g000042.aua.1-0F	C2C2-Dof	TF
gene:Fes_sc0000197.1.g000012.aua.1-0F	C2C2-Dof	TF
gene:Fes_sc0000490.1.g000011.aua.1-0F	C2C2-Dof	TF
gene:Fes_sc0000608.1.g000013.aua.1-0F	C2C2-Dof	TF
gene:Fes_sc0000808.1.g000005.aua.1-0F	C2C2-Dof	TF
gene:Fes_sc0001202.1.g000011.aua.1-0F	C2C2-Dof	TF
gene:Fes_sc0001339.1.g000007.aua.1-0F	C2C2-Dof	TF
gene:Fes_sc0001426.1.g000014.aua.1-0F	C2C2-Dof	TF
gene:Fes_sc0001621.1.g000006.aua.1-0F	C2C2-Dof	TF
gene:Fes_sc0002717.1.g000006.aua.1-0F	C2C2-Dof	TF
gene:Fes_sc0002726.1.g000001.aua.1-0F	C2C2-Dof	TF
gene:Fes_sc0002766.1.g000003.aua.1-0F	C2C2-Dof	TF
gene:Fes_sc0003164.1.g000009.aua.1-0F	C2C2-Dof	TF
gene:Fes_sc0003333.1.g000002.aua.1-0F	C2C2-Dof	TF
gene:Fes_sc0003566.1.g000001.aua.1-0F	C2C2-Dof	TF
gene:Fes_sc0003569.1.g000007.aua.1-0F	C2C2-Dof	TF
gene:Fes_sc0003768.1.g000005.aua.1-0F	C2C2-Dof	TF
gene:Fes_sc0003929.1.g000006.aua.1-0F	C2C2-Dof	TF
gene:Fes_sc0003929.1.g000007.aua.1-0F	C2C2-Dof	TF
gene:Fes_sc0004403.1.g000005.aua.1-0F	C2C2-Dof	TF
gene:Fes_sc0005302.1.g000004.aua.1-0F	C2C2-Dof	TF
gene:Fes_sc0005873.1.g000006.aua.1-0F	C2C2-Dof	TF
gene:Fes_sc0006174.1.g000008.aua.1-0F	C2C2-Dof	TF
gene:Fes_sc0006723.1.g000001.aua.1-0F	C2C2-Dof	TF
gene:Fes_sc0007388.1.g000003.aua.1-0F	C2C2-Dof	TF
gene:Fes_sc0008355.1.g000001.aua.1-0F	C2C2-Dof	TF
gene:Fes_sc0008419.1.g000007.aua.1-0F	C2C2-Dof	TF
gene:Fes_sc0008612.1.g000002.aua.1-0F	C2C2-Dof	TF
gene:Fes_sc0008662.1.g000002.aua.1-0F	C2C2-Dof	TF
gene:Fes_sc0009175.1.g000004.aua.1-0F	C2C2-Dof	TF
gene:Fes_sc0010314.1.g000003.aua.1-0F	C2C2-Dof	TF
gene:Fes_sc0010427.1.g000004.aua.1-0F	C2C2-Dof	TF
gene:Fes_sc0010907.1.g000001.aua.1-0F	C2C2-Dof	TF
gene:Fes_sc0013132.1.g000004.aua.1-0F	C2C2-Dof	TF
gene:Fes_sc0017515.1.g000001.aua.1-0F	C2C2-Dof	TF
gene:Fes_sc0024107.1.g000002.aua.1-0F	C2C2-Dof	TF
gene:Fes_sc0100818.1.g000001.aua.1-0F	C2C2-Dof	TF
gene:Fes_sc0105452.1.g000001.aua.1-0F	C2C2-Dof	TF
gene:Fes_sc0106098.1.g000001.aua.1-0F	C2C2-Dof	TF
gene:Fes_sc0124560.1.g000001.aua.1-0F	C2C2-Dof	TF
gene:Fes_sc0142553.1.g000001.aua.1-0F	C2C2-Dof	TF
gene:Fes_sc0149565.1.g000001.aua.1-0F	C2C2-Dof	TF
gene:Fes_sc0161660.1.g000001.aua.1-0F	C2C2-Dof	TF
gene:Fes_sc0192642.1.g000001.aua.1-0F	C2C2-Dof	TF
gene:Fes_sc0356299.1.g000001.aua.1-1R	C2C2-Dof	TF
gene:Fes_sc0000003.1.g000110.aua.1-0F	C2C2-GATA	TF
gene:Fes_sc0000010.1.g000011.aua.1-0F	C2C2-GATA	TF
gene:Fes_sc0000173.1.g000001.aua.1-0F	C2C2-GATA	TF
gene:Fes_sc0000173.1.g000002.aua.1-0F	C2C2-GATA	TF
gene:Fes_sc0000203.1.g000023.aua.1-0F	C2C2-GATA	TF
gene:Fes_sc0000208.1.g000015.aua.1-0F	C2C2-GATA	TF
gene:Fes_sc0000595.1.g000005.aua.1-0F	C2C2-GATA	TF
gene:Fes_sc0001003.1.g000005.aua.1-0F	C2C2-GATA	TF
gene:Fes_sc0001052.1.g000005.aua.1-0F	C2C2-GATA	TF
gene:Fes_sc0002055.1.g000006.aua.1-0F	C2C2-GATA	TF
gene:Fes_sc0002126.1.g000008.aua.1-0F	C2C2-GATA	TF
gene:Fes_sc0002135.1.g000004.aua.1-0F	C2C2-GATA	TF
gene:Fes_sc0002637.1.g000010.aua.1-0F	C2C2-GATA	TF
gene:Fes_sc0003193.1.g000008.aua.1-0F	C2C2-GATA	TF
gene:Fes_sc0004137.1.g000001.aua.1-0F	C2C2-GATA	TF
gene:Fes_sc0004324.1.g000008.aua.1-0F	C2C2-GATA	TF
gene:Fes_sc0004351.1.g000002.aua.1-0F	C2C2-GATA	TF
gene:Fes_sc0006034.1.g000003.aua.1-0F	C2C2-GATA	TF
gene:Fes_sc0010827.1.g000002.aua.1-0F	C2C2-GATA	TF
gene:Fes_sc0013023.1.g000002.aua.1-0F	C2C2-GATA	TF
gene:Fes_sc0013505.1.g000001.aua.1-0F	C2C2-GATA	TF
gene:Fes_sc0015547.1.g000003.aua.1-0R	C2C2-GATA	TF
gene:Fes_sc0021864.1.g000002.aua.1-0F	C2C2-GATA	TF
gene:Fes_sc0023071.1.g000002.aua.1-0F	C2C2-GATA	TF
gene:Fes_sc0023488.1.g000001.aua.1-0F	C2C2-GATA	TF
gene:Fes_sc0028041.1.g000001.aua.1-0F	C2C2-GATA	TF
gene:Fes_sc0049278.1.g000001.aua.1-0F	C2C2-GATA	TF
gene:Fes_sc0103029.1.g000001.aua.1-0F	C2C2-GATA	TF
gene:Fes_sc0145178.1.g000001.aua.1-1F	C2C2-GATA	TF
gene:Fes_sc0145422.1.g000001.aua.1-0F	C2C2-GATA	TF
gene:Fes_sc0000469.1.g000018.aua.1-0F	C2C2-LSD	TF
gene:Fes_sc0004273.1.g000001.aua.1-2F	C2C2-LSD	TF
gene:Fes_sc0006291.1.g000001.aua.1-0F	C2C2-LSD	TF
gene:Fes_sc0007964.1.g000009.aua.1-1F	C2C2-LSD	TF
gene:Fes_sc0007964.1.g000009.aua.1-2F	C2C2-LSD	TF
gene:Fes_sc0009238.1.g000004.gia.1-0F	C2C2-LSD	TF
gene:Fes_sc0039002.1.g000002.aua.1-0F	C2C2-LSD	TF
gene:Fes_sc0079868.1.g000001.aua.1-0F	C2C2-LSD	TF
gene:Fes_sc0167650.1.g000001.aua.1-1F	C2C2-LSD	TF
gene:Fes_sc0000032.1.g000025.aua.1-0F	C2C2-YABBY	TF
gene:Fes_sc0000237.1.g000013.aua.1-0F	C2C2-YABBY	TF
gene:Fes_sc0000773.1.g000015.aua.1-0F	C2C2-YABBY	TF
gene:Fes_sc0001387.1.g000008.aua.1-0F	C2C2-YABBY	TF
gene:Fes_sc0002142.1.g000006.gia.1-0F	C2C2-YABBY	TF
gene:Fes_sc0010058.1.g000003.aua.1-0F	C2C2-YABBY	TF
gene:Fes_sc0050094.1.g000002.aua.1-0F	C2C2-YABBY	TF
gene:Fes_sc0089282.1.g000001.aua.1-0F	C2C2-YABBY	TF
gene:Fes_sc0155514.1.g000001.aua.1-0F	C2C2-YABBY	TF
esculentum_newGene_283-1F	C2H2	TF
gene:Fes_sc0000001.1.g000132.aua.1-0F	C2H2	TF
gene:Fes_sc0000001.1.g000135.aua.1-0F	C2H2	TF
gene:Fes_sc0000001.1.g000157.aua.1-0F	C2H2	TF
gene:Fes_sc0000002.1.g000007.aua.1-0F	C2H2	TF
gene:Fes_sc0000002.1.g000095.aua.1-0F	C2H2	TF
gene:Fes_sc0000003.1.g000033.aua.1-0F	C2H2	TF
gene:Fes_sc0000004.1.g000042.aua.1-0F	C2H2	TF
gene:Fes_sc0000005.1.g000019.aua.1-2R	C2H2	TF
gene:Fes_sc0000006.1.g000009.aua.1-0F	C2H2	TF
gene:Fes_sc0000006.1.g000045.aua.1-0F	C2H2	TF
gene:Fes_sc0000018.1.g000016.aua.1-0F	C2H2	TF
gene:Fes_sc0000025.1.g000039.aua.1-0F	C2H2	TF
gene:Fes_sc0000036.1.g000044.aua.1-0F	C2H2	TF
gene:Fes_sc0000037.1.g000010.aua.1-0F	C2H2	TF
gene:Fes_sc0000053.1.g000029.aua.1-0F	C2H2	TF
gene:Fes_sc0000072.1.g000028.aua.1-0F	C2H2	TF
gene:Fes_sc0000077.1.g000030.aua.1-0F	C2H2	TF
gene:Fes_sc0000087.1.g000034.aua.1-0F	C2H2	TF
gene:Fes_sc0000096.1.g000018.aua.1-0F	C2H2	TF
gene:Fes_sc0000097.1.g000022.aua.1-0F	C2H2	TF
gene:Fes_sc0000104.1.g000037.aua.1-0F	C2H2	TF
gene:Fes_sc0000238.1.g000005.aua.1-0F	C2H2	TF
gene:Fes_sc0000238.1.g000006.aua.1-0F	C2H2	TF
gene:Fes_sc0000296.1.g000005.aua.1-0F	C2H2	TF
gene:Fes_sc0000312.1.g000008.aua.1-0F	C2H2	TF
gene:Fes_sc0000360.1.g000006.aua.1-0F	C2H2	TF
gene:Fes_sc0000368.1.g000005.aua.1-0F	C2H2	TF
gene:Fes_sc0000440.1.g000004.aua.1-0F	C2H2	TF
gene:Fes_sc0000446.1.g000013.aua.1-0F	C2H2	TF
gene:Fes_sc0000560.1.g000004.aua.1-0F	C2H2	TF
gene:Fes_sc0000646.1.g000025.aua.1-0F	C2H2	TF
gene:Fes_sc0000741.1.g000003.aua.1-0F	C2H2	TF
gene:Fes_sc0000751.1.g000005.gia.1-0F	C2H2	TF
gene:Fes_sc0000790.1.g000005.aua.1-0F	C2H2	TF
gene:Fes_sc0000881.1.g000013.aua.1-0F	C2H2	TF
gene:Fes_sc0000926.1.g000012.aua.1-0F	C2H2	TF
gene:Fes_sc0000948.1.g000011.aua.1-0F	C2H2	TF
gene:Fes_sc0000968.1.g000014.aua.1-1F	C2H2	TF
gene:Fes_sc0000983.1.g000011.aua.1-0F	C2H2	TF
gene:Fes_sc0001109.1.g000004.aua.1-0F	C2H2	TF
gene:Fes_sc0001145.1.g000004.aua.1-0F	C2H2	TF
gene:Fes_sc0001145.1.g000005.aua.1-0F	C2H2	TF
gene:Fes_sc0001222.1.g000007.aua.1-0F	C2H2	TF
gene:Fes_sc0001287.1.g000015.aua.1-1R	C2H2	TF
gene:Fes_sc0001320.1.g000010.aua.1-0F	C2H2	TF
gene:Fes_sc0001404.1.g000008.aua.1-0F	C2H2	TF
gene:Fes_sc0001440.1.g000008.aua.1-0F	C2H2	TF
gene:Fes_sc0001977.1.g000007.aua.1-0F	C2H2	TF
gene:Fes_sc0002120.1.g000004.aua.1-0R	C2H2	TF
gene:Fes_sc0002372.1.g000008.gia.1-1R	C2H2	TF
gene:Fes_sc0002494.1.g000008.aua.1-0F	C2H2	TF
gene:Fes_sc0002496.1.g000005.gia.1-0F	C2H2	TF
gene:Fes_sc0002559.1.g000011.aua.1-0F	C2H2	TF
gene:Fes_sc0002559.1.g000012.aua.1-0F	C2H2	TF
gene:Fes_sc0002567.1.g000003.aua.1-0F	C2H2	TF
gene:Fes_sc0002604.1.g000005.aua.1-0F	C2H2	TF
gene:Fes_sc0002607.1.g000008.aua.1-0F	C2H2	TF
gene:Fes_sc0002647.1.g000012.aua.1-0F	C2H2	TF
gene:Fes_sc0002711.1.g000006.aua.1-1F	C2H2	TF
gene:Fes_sc0002845.1.g000011.aua.1-0F	C2H2	TF
gene:Fes_sc0002858.1.g000009.aua.1-0F	C2H2	TF
gene:Fes_sc0003011.1.g000011.aua.1-0F	C2H2	TF
gene:Fes_sc0003061.1.g000010.aua.1-0F	C2H2	TF
gene:Fes_sc0003120.1.g000006.aua.1-0F	C2H2	TF
gene:Fes_sc0003423.1.g000008.aua.1-0F	C2H2	TF
gene:Fes_sc0003440.1.g000001.aua.1-0F	C2H2	TF
gene:Fes_sc0003475.1.g000013.aua.1-0F	C2H2	TF
gene:Fes_sc0003720.1.g000011.aua.1-0F	C2H2	TF
gene:Fes_sc0004471.1.g000006.aua.1-0F	C2H2	TF
gene:Fes_sc0004673.1.g000002.aua.1-0F	C2H2	TF
gene:Fes_sc0004807.1.g000003.aua.1-0F	C2H2	TF
gene:Fes_sc0004893.1.g000005.aua.1-0F	C2H2	TF
gene:Fes_sc0005025.1.g000003.aua.1-0F	C2H2	TF
gene:Fes_sc0005114.1.g000005.aua.1-0F	C2H2	TF
gene:Fes_sc0005247.1.g000005.aua.1-0F	C2H2	TF
gene:Fes_sc0005280.1.g000009.aua.1-0F	C2H2	TF
gene:Fes_sc0005699.1.g000003.aua.1-0F	C2H2	TF
gene:Fes_sc0005978.1.g000009.aua.1-1R	C2H2	TF
gene:Fes_sc0006032.1.g000003.aua.1-0F	C2H2	TF
gene:Fes_sc0006332.1.g000003.aua.1-2F	C2H2	TF
gene:Fes_sc0006532.1.g000004.aua.1-0F	C2H2	TF
gene:Fes_sc0006914.1.g000002.aua.1-0F	C2H2	TF
gene:Fes_sc0006936.1.g000004.aua.1-0F	C2H2	TF
gene:Fes_sc0006942.1.g000007.aua.1-0F	C2H2	TF
gene:Fes_sc0007151.1.g000007.aua.1-0F	C2H2	TF
gene:Fes_sc0007196.1.g000003.aua.1-0F	C2H2	TF
gene:Fes_sc0007209.1.g000001.aua.1-1R	C2H2	TF
gene:Fes_sc0007549.1.g000002.aua.1-0F	C2H2	TF
gene:Fes_sc0007675.1.g000003.aua.1-0F	C2H2	TF
gene:Fes_sc0007696.1.g000010.aua.1-0F	C2H2	TF
gene:Fes_sc0008043.1.g000004.aua.1-0F	C2H2	TF
gene:Fes_sc0008070.1.g000011.aua.1-0F	C2H2	TF
gene:Fes_sc0008082.1.g000004.aua.1-0F	C2H2	TF
gene:Fes_sc0008293.1.g000001.aua.1-0F	C2H2	TF
gene:Fes_sc0008293.1.g000004.aua.1-0F	C2H2	TF
gene:Fes_sc0008293.1.g000005.aua.1-0F	C2H2	TF
gene:Fes_sc0008293.1.g000007.aua.1-0F	C2H2	TF
gene:Fes_sc0008517.1.g000004.aua.1-0F	C2H2	TF
gene:Fes_sc0008900.1.g000002.aua.1-0F	C2H2	TF
gene:Fes_sc0009197.1.g000001.aua.1-0F	C2H2	TF
gene:Fes_sc0009446.1.g000003.aua.1-0F	C2H2	TF
gene:Fes_sc0009483.1.g000005.aua.1-0F	C2H2	TF
gene:Fes_sc0009707.1.g000001.aua.1-2F	C2H2	TF
gene:Fes_sc0010005.1.g000003.aua.1-0F	C2H2	TF
gene:Fes_sc0010100.1.g000004.aua.1-0F	C2H2	TF
gene:Fes_sc0010173.1.g000004.aua.1-0F	C2H2	TF
gene:Fes_sc0010914.1.g000002.aua.1-0F	C2H2	TF
gene:Fes_sc0011111.1.g000001.aua.1-0F	C2H2	TF
gene:Fes_sc0011111.1.g000002.aua.1-0F	C2H2	TF
gene:Fes_sc0012075.1.g000003.aua.1-0F	C2H2	TF
gene:Fes_sc0012502.1.g000002.aua.1-0F	C2H2	TF
gene:Fes_sc0012756.1.g000001.aua.1-0F	C2H2	TF
gene:Fes_sc0012879.1.g000003.aua.1-0F	C2H2	TF
gene:Fes_sc0013811.1.g000002.aua.1-2F	C2H2	TF
gene:Fes_sc0013852.1.g000002.aua.1-0F	C2H2	TF
gene:Fes_sc0015001.1.g000004.aua.1-0F	C2H2	TF
gene:Fes_sc0015261.1.g000003.aua.1-0R	C2H2	TF
gene:Fes_sc0016004.1.g000002.aua.1-0F	C2H2	TF
gene:Fes_sc0016439.1.g000003.aua.1-0F	C2H2	TF
gene:Fes_sc0017886.1.g000001.aua.1-0F	C2H2	TF
gene:Fes_sc0017948.1.g000002.aua.1-0F	C2H2	TF
gene:Fes_sc0018109.1.g000003.aua.1-0F	C2H2	TF
gene:Fes_sc0018572.1.g000002.aua.1-0F	C2H2	TF
gene:Fes_sc0019114.1.g000001.aua.1-0F	C2H2	TF
gene:Fes_sc0019214.1.g000003.aua.1-0F	C2H2	TF
gene:Fes_sc0019525.1.g000001.aua.1-0F	C2H2	TF
gene:Fes_sc0019962.1.g000001.aua.1-0F	C2H2	TF
gene:Fes_sc0020002.1.g000004.aua.1-0F	C2H2	TF
gene:Fes_sc0020022.1.g000001.aua.1-0R	C2H2	TF
gene:Fes_sc0021137.1.g000001.aua.1-0R	C2H2	TF
gene:Fes_sc0021246.1.g000001.aua.1-0R	C2H2	TF
gene:Fes_sc0023425.1.g000002.aua.1-0F	C2H2	TF
gene:Fes_sc0026296.1.g000002.aua.1-0F	C2H2	TF
gene:Fes_sc0027732.1.g000002.aua.1-0F	C2H2	TF
gene:Fes_sc0029276.1.g000002.aua.1-0F	C2H2	TF
gene:Fes_sc0029668.1.g000001.aua.1-0F	C2H2	TF
gene:Fes_sc0032148.1.g000001.aua.1-0F	C2H2	TF
gene:Fes_sc0032976.1.g000001.aua.1-0F	C2H2	TF
gene:Fes_sc0034613.1.g000001.aua.1-2R	C2H2	TF
gene:Fes_sc0036116.1.g000001.aua.1-0F	C2H2	TF
gene:Fes_sc0037792.1.g000001.aua.1-0F	C2H2	TF
gene:Fes_sc0039402.1.g000001.aua.1-0F	C2H2	TF
gene:Fes_sc0041715.1.g000002.aua.1-0F	C2H2	TF
gene:Fes_sc0042200.1.g000001.aua.1-0F	C2H2	TF
gene:Fes_sc0043993.1.g000001.aua.1-0F	C2H2	TF
gene:Fes_sc0048132.1.g000001.aua.1-0F	C2H2	TF
gene:Fes_sc0051770.1.g000001.aua.1-0F	C2H2	TF
gene:Fes_sc0052073.1.g000001.aua.1-0F	C2H2	TF
gene:Fes_sc0053631.1.g000001.aua.1-0F	C2H2	TF
gene:Fes_sc0066530.1.g000001.aua.1-1F	C2H2	TF
gene:Fes_sc0074353.1.g000001.aua.1-0F	C2H2	TF
gene:Fes_sc0075127.1.g000001.aua.1-0F	C2H2	TF
gene:Fes_sc0076504.1.g000001.aua.1-0F	C2H2	TF
gene:Fes_sc0091149.1.g000001.aua.1-2F	C2H2	TF
gene:Fes_sc0110388.1.g000001.aua.1-0F	C2H2	TF
gene:Fes_sc0119510.1.g000001.aua.1-0F	C2H2	TF
gene:Fes_sc0149406.1.g000001.aua.1-1R	C2H2	TF
gene:Fes_sc0157190.1.g000001.aua.1-2F	C2H2	TF
gene:Fes_sc0169765.1.g000001.aua.1-2R	C2H2	TF
gene:Fes_sc0178121.1.g000001.aua.1-0R	C2H2	TF
gene:Fes_sc0184507.1.g000001.aua.1-2R	C2H2	TF
gene:Fes_sc0194173.1.g000001.aua.1-0F	C2H2	TF
gene:Fes_sc0195703.1.g000001.aua.1-0R	C2H2	TF
gene:Fes_sc0196478.1.g000001.aua.1-0R	C2H2	TF
gene:Fes_sc0197069.1.g000001.aua.1-0F	C2H2	TF
gene:Fes_sc0197906.1.g000001.aua.1-0F	C2H2	TF
gene:Fes_sc0210765.1.g000001.aua.1-0F	C2H2	TF
gene:Fes_sc0219280.1.g000001.aua.1-2F	C2H2	TF
gene:Fes_sc0228411.1.g000001.aua.1-2R	C2H2	TF
gene:Fes_sc0236190.1.g000001.aua.1-0R	C2H2	TF
gene:Fes_sc0244441.1.g000001.aua.1-0R	C2H2	TF
gene:Fes_sc0277936.1.g000001.aua.1-0F	C2H2	TF
gene:Fes_sc0281074.1.g000001.aua.1-0F	C2H2	TF
gene:Fes_sc0281274.1.g000001.aua.1-0F	C2H2	TF
gene:Fes_sc0290425.1.g000001.aua.1-2R	C2H2	TF
gene:Fes_sc0290893.1.g000001.aua.1-0R	C2H2	TF
gene:Fes_sc0294919.1.g000001.aua.1-0R	C2H2	TF
gene:Fes_sc0298726.1.g000001.aua.1-1R	C2H2	TF
gene:Fes_sc0308233.1.g000001.aua.1-1R	C2H2	TF
gene:Fes_sc0342348.1.g000001.aua.1-0F	C2H2	TF
gene:Fes_sc0345101.1.g000001.aua.1-0F	C2H2	TF
gene:Fes_sc0380893.1.g000001.aua.1-0F	C2H2	TF
gene:Fes_sc0384284.1.g000001.aua.1-0R	C2H2	TF
gene:Fes_sc0388501.1.g000001.aua.1-2R	C2H2	TF
esculentum_newGene_142-0F	C3H	TF
gene:Fes_sc0000001.1.g000047.aua.1-0F	C3H	TF
gene:Fes_sc0000001.1.g000164.aua.1-0F	C3H	TF
gene:Fes_sc0000009.1.g000084.aua.1-0F	C3H	TF
gene:Fes_sc0000021.1.g000029.aua.1-0F	C3H	TF
gene:Fes_sc0000039.1.g000034.aua.1-0F	C3H	TF
gene:Fes_sc0000052.1.g000029.aua.1-0F	C3H	TF
gene:Fes_sc0000058.1.g000013.aua.1-0F	C3H	TF
gene:Fes_sc0000064.1.g000024.aua.1-2F	C3H	TF
gene:Fes_sc0000089.1.g000055.aua.1-0F	C3H	TF
gene:Fes_sc0000121.1.g000010.aua.1-0F	C3H	TF
gene:Fes_sc0000130.1.g000019.aua.1-0F	C3H	TF
gene:Fes_sc0000130.1.g000019.aua.1-2F	C3H	TF
gene:Fes_sc0000288.1.g000002.aua.1-0F	C3H	TF
gene:Fes_sc0000335.1.g000017.aua.1-0F	C3H	TF
gene:Fes_sc0000356.1.g000004.aua.1-0F	C3H	TF
gene:Fes_sc0000382.1.g000014.aua.1-0F	C3H	TF
gene:Fes_sc0000457.1.g000013.aua.1-0F	C3H	TF
gene:Fes_sc0000884.1.g000006.aua.1-0F	C3H	TF
gene:Fes_sc0000884.1.g000011.aua.1-0F	C3H	TF
gene:Fes_sc0000895.1.g000015.aua.1-0F	C3H	TF
gene:Fes_sc0000934.1.g000010.aua.1-0F	C3H	TF
gene:Fes_sc0000954.1.g000013.aua.1-0F	C3H	TF
gene:Fes_sc0001237.1.g000009.aua.1-0F	C3H	TF
gene:Fes_sc0001274.1.g000009.gia.1-0F	C3H	TF
gene:Fes_sc0001310.1.g000011.aua.1-0F	C3H	TF
gene:Fes_sc0001625.1.g000004.aua.1-0F	C3H	TF
gene:Fes_sc0001666.1.g000012.aua.1-0F	C3H	TF
gene:Fes_sc0001672.1.g000007.aua.1-0F	C3H	TF
gene:Fes_sc0001993.1.g000015.aua.1-1R	C3H	TF
gene:Fes_sc0002131.1.g000012.aua.1-0F	C3H	TF
gene:Fes_sc0002613.1.g000007.aua.1-0F	C3H	TF
gene:Fes_sc0002729.1.g000018.aua.1-0F	C3H	TF
gene:Fes_sc0002915.1.g000004.aua.1-0F	C3H	TF
gene:Fes_sc0003071.1.g000007.aua.1-0F	C3H	TF
gene:Fes_sc0003179.1.g000009.aua.1-0F	C3H	TF
gene:Fes_sc0003708.1.g000001.aua.1-0F	C3H	TF
gene:Fes_sc0004041.1.g000005.aua.1-0F	C3H	TF
gene:Fes_sc0004572.1.g000005.aua.1-0F	C3H	TF
gene:Fes_sc0005388.1.g000007.aua.1-2F	C3H	TF
gene:Fes_sc0005423.1.g000004.aua.1-0F	C3H	TF
gene:Fes_sc0005443.1.g000002.aua.1-0F	C3H	TF
gene:Fes_sc0005476.1.g000002.aua.1-0F	C3H	TF
gene:Fes_sc0006194.1.g000001.aua.1-0F	C3H	TF
gene:Fes_sc0006581.1.g000004.aua.1-0F	C3H	TF
gene:Fes_sc0006660.1.g000006.aua.1-0F	C3H	TF
gene:Fes_sc0007722.1.g000001.aua.1-0F	C3H	TF
gene:Fes_sc0007856.1.g000004.aua.1-0F	C3H	TF
gene:Fes_sc0008446.1.g000009.aua.1-2F	C3H	TF
gene:Fes_sc0008895.1.g000003.aua.1-0F	C3H	TF
gene:Fes_sc0009022.1.g000001.aua.1-1F	C3H	TF
gene:Fes_sc0009728.1.g000004.aua.1-0F	C3H	TF
gene:Fes_sc0009994.1.g000005.aua.1-1R	C3H	TF
gene:Fes_sc0010036.1.g000002.aua.1-0F	C3H	TF
gene:Fes_sc0011355.1.g000003.aua.1-0F	C3H	TF
gene:Fes_sc0011700.1.g000001.aua.1-0F	C3H	TF
gene:Fes_sc0012783.1.g000004.aua.1-0F	C3H	TF
gene:Fes_sc0012929.1.g000002.aua.1-0F	C3H	TF
gene:Fes_sc0014033.1.g000001.aua.1-0F	C3H	TF
gene:Fes_sc0014251.1.g000004.aua.1-0F	C3H	TF
gene:Fes_sc0014343.1.g000002.aua.1-0F	C3H	TF
gene:Fes_sc0015493.1.g000002.aua.1-2F	C3H	TF
gene:Fes_sc0017131.1.g000004.aua.1-0F	C3H	TF
gene:Fes_sc0017946.1.g000005.aua.1-0F	C3H	TF
gene:Fes_sc0018395.1.g000001.aua.1-0F	C3H	TF
gene:Fes_sc0021809.1.g000001.aua.1-0F	C3H	TF
gene:Fes_sc0024036.1.g000002.aua.1-0F	C3H	TF
gene:Fes_sc0024541.1.g000002.aua.1-2F	C3H	TF
gene:Fes_sc0033154.1.g000001.aua.1-0F	C3H	TF
gene:Fes_sc0034508.1.g000001.aua.1-0F	C3H	TF
gene:Fes_sc0036715.1.g000001.aua.1-0F	C3H	TF
gene:Fes_sc0037004.1.g000001.aua.1-1F	C3H	TF
gene:Fes_sc0038120.1.g000001.aua.1-0F	C3H	TF
gene:Fes_sc0042389.1.g000001.aua.1-1F	C3H	TF
gene:Fes_sc0042882.1.g000001.aua.1-0F	C3H	TF
gene:Fes_sc0045030.1.g000001.aua.1-0F	C3H	TF
gene:Fes_sc0052996.1.g000001.aua.1-2R	C3H	TF
gene:Fes_sc0056208.1.g000001.aua.1-0F	C3H	TF
gene:Fes_sc0087333.1.g000001.aua.1-0F	C3H	TF
gene:Fes_sc0106771.1.g000001.aua.1-2F	C3H	TF
gene:Fes_sc0123102.1.g000001.aua.1-0F	C3H	TF
gene:Fes_sc0129802.1.g000001.aua.1-2F	C3H	TF
gene:Fes_sc0160867.1.g000001.aua.1-0F	C3H	TF
gene:Fes_sc0190122.1.g000001.aua.1-0F	C3H	TF
gene:Fes_sc0216304.1.g000001.aua.1-1F	C3H	TF
gene:Fes_sc0224487.1.g000001.aua.1-0F	C3H	TF
gene:Fes_sc0278508.1.g000001.aua.1-0F	C3H	TF
gene:Fes_sc0313459.1.g000001.aua.1-2F	C3H	TF
gene:Fes_sc0313499.1.g000001.aua.1-2F	C3H	TF
gene:Fes_sc0314116.1.g000001.aua.1-1F	C3H	TF
gene:Fes_sc0000009.1.g000042.aua.1-0F	CAMTA	TF
gene:Fes_sc0000430.1.g000008.aua.1-0F	CAMTA	TF
gene:Fes_sc0005338.1.g000004.aua.1-0F	CAMTA	TF
gene:Fes_sc0006649.1.g000002.aua.1-0F	CAMTA	TF
gene:Fes_sc0007246.1.g000001.aua.1-0F	CAMTA	TF
gene:Fes_sc0008492.1.g000006.aua.1-0F	CAMTA	TF
gene:Fes_sc0002157.1.g000005.aua.1-0F	CPP	TF
gene:Fes_sc0002891.1.g000006.aua.1-0F	CPP	TF
gene:Fes_sc0008485.1.g000001.aua.1-0F	CPP	TF
gene:Fes_sc0011895.1.g000002.aua.1-0F	CPP	TF
gene:Fes_sc0215146.1.g000001.aua.1-0F	CPP	TF
gene:Fes_sc0296619.1.g000001.aua.1-0F	CPP	TF
gene:Fes_sc0001562.1.g000006.aua.1-0F	CSD	TF
gene:Fes_sc0003162.1.g000011.aua.1-0F	CSD	TF
gene:Fes_sc0017769.1.g000002.aua.1-0F	CSD	TF
gene:Fes_sc0001684.1.g000004.aua.1-0F	DBB	TF
gene:Fes_sc0001877.1.g000003.aua.1-0F	DBB	TF
gene:Fes_sc0005787.1.g000006.aua.1-0F	DBB	TF
gene:Fes_sc0007001.1.g000002.aua.1-0F	DBB	TF
gene:Fes_sc0009254.1.g000001.aua.1-0F	DBB	TF
gene:Fes_sc0009254.1.g000003.aua.1-0F	DBB	TF
gene:Fes_sc0025068.1.g000001.aua.1-0F	DBB	TF
gene:Fes_sc0100690.1.g000001.aua.1-0F	DBB	TF
gene:Fes_sc0113648.1.g000001.aua.1-2F	DBB	TF
gene:Fes_sc0000268.1.g000020.aua.1-0F	DBP	TF
gene:Fes_sc0000033.1.g000028.aua.1-0F	E2F-DP	TF
gene:Fes_sc0001758.1.g000001.aua.1-0F	E2F-DP	TF
gene:Fes_sc0001791.1.g000006.aua.1-0F	E2F-DP	TF
gene:Fes_sc0012415.1.g000001.aua.1-0F	E2F-DP	TF
gene:Fes_sc0017730.1.g000003.aua.1-0F	E2F-DP	TF
gene:Fes_sc0037047.1.g000001.aua.1-0F	E2F-DP	TF
gene:Fes_sc0057273.1.g000001.aua.1-0F	E2F-DP	TF
gene:Fes_sc0073625.1.g000001.aua.1-2F	E2F-DP	TF
gene:Fes_sc0095031.1.g000001.aua.1-0F	E2F-DP	TF
gene:Fes_sc0001092.1.g000006.aua.1-0F	EIL	TF
gene:Fes_sc0001433.1.g000005.aua.1-0F	EIL	TF
gene:Fes_sc0001433.1.g000006.aua.1-0F	EIL	TF
gene:Fes_sc0002293.1.g000018.aua.1-0F	EIL	TF
gene:Fes_sc0003065.1.g000003.aua.1-0F	EIL	TF
gene:Fes_sc0003065.1.g000005.aua.1-0F	EIL	TF
gene:Fes_sc0004263.1.g000001.aua.1-0F	EIL	TF
gene:Fes_sc0004642.1.g000013.aua.1-0F	EIL	TF
gene:Fes_sc0005537.1.g000007.aua.1-0F	EIL	TF
gene:Fes_sc0006207.1.g000001.aua.1-0F	EIL	TF
gene:Fes_sc0006963.1.g000004.aua.1-0F	EIL	TF
gene:Fes_sc0010671.1.g000004.aua.1-0F	EIL	TF
gene:Fes_sc0044376.1.g000001.aua.1-0F	EIL	TF
gene:Fes_sc0175495.1.g000001.aua.1-0F	EIL	TF
gene:Fes_sc0185874.1.g000001.aua.1-1F	EIL	TF
gene:Fes_sc0185932.1.g000001.aua.1-0F	EIL	TF
gene:Fes_sc0200054.1.g000001.aua.1-0F	EIL	TF
gene:Fes_sc0276398.1.g000001.aua.1-2F	EIL	TF
gene:Fes_sc0000006.1.g000012.aua.1-0F	FAR1	TF
gene:Fes_sc0000035.1.g000041.aua.1-0F	FAR1	TF
gene:Fes_sc0000046.1.g000013.aua.1-0F	FAR1	TF
gene:Fes_sc0000081.1.g000002.aua.1-0F	FAR1	TF
gene:Fes_sc0000092.1.g000009.aua.1-0F	FAR1	TF
gene:Fes_sc0000110.1.g000040.aua.1-0F	FAR1	TF
gene:Fes_sc0000153.1.g000024.aua.1-0F	FAR1	TF
gene:Fes_sc0000196.1.g000001.aua.1-0F	FAR1	TF
gene:Fes_sc0000215.1.g000032.aua.1-0F	FAR1	TF
gene:Fes_sc0000241.1.g000020.aua.1-0F	FAR1	TF
gene:Fes_sc0000269.1.g000015.gia.1-0F	FAR1	TF
gene:Fes_sc0000301.1.g000015.aua.1-0F	FAR1	TF
gene:Fes_sc0000329.1.g000009.aua.1-0F	FAR1	TF
gene:Fes_sc0000334.1.g000014.aua.1-0F	FAR1	TF
gene:Fes_sc0000356.1.g000014.aua.1-0F	FAR1	TF
gene:Fes_sc0000378.1.g000013.aua.1-0F	FAR1	TF
gene:Fes_sc0000388.1.g000025.aua.1-2F	FAR1	TF
gene:Fes_sc0000412.1.g000016.aua.1-0F	FAR1	TF
gene:Fes_sc0000455.1.g000012.aua.1-0F	FAR1	TF
gene:Fes_sc0000465.1.g000029.gia.1-0F	FAR1	TF
gene:Fes_sc0000604.1.g000029.aua.1-0F	FAR1	TF
gene:Fes_sc0000659.1.g000028.aua.1-0F	FAR1	TF
gene:Fes_sc0000689.1.g000002.aua.1-0F	FAR1	TF
gene:Fes_sc0000709.1.g000024.aua.1-0F	FAR1	TF
gene:Fes_sc0000823.1.g000013.aua.1-0F	FAR1	TF
gene:Fes_sc0000828.1.g000016.aua.1-0F	FAR1	TF
gene:Fes_sc0000889.1.g000007.aua.1-0F	FAR1	TF
gene:Fes_sc0000940.1.g000004.aua.1-0F	FAR1	TF
gene:Fes_sc0000972.1.g000013.aua.1-0F	FAR1	TF
gene:Fes_sc0000986.1.g000016.aua.1-0F	FAR1	TF
gene:Fes_sc0001005.1.g000001.aua.1-0F	FAR1	TF
gene:Fes_sc0001033.1.g000011.aua.1-0F	FAR1	TF
gene:Fes_sc0001066.1.g000007.aua.1-0F	FAR1	TF
gene:Fes_sc0001088.1.g000007.aua.1-0F	FAR1	TF
gene:Fes_sc0001134.1.g000010.aua.1-0F	FAR1	TF
gene:Fes_sc0001165.1.g000002.aua.1-0F	FAR1	TF
gene:Fes_sc0001237.1.g000021.aua.1-0F	FAR1	TF
gene:Fes_sc0001241.1.g000008.aua.1-0F	FAR1	TF
gene:Fes_sc0001298.1.g000013.aua.1-0F	FAR1	TF
gene:Fes_sc0001323.1.g000005.aua.1-0F	FAR1	TF
gene:Fes_sc0001396.1.g000007.aua.1-0F	FAR1	TF
gene:Fes_sc0001412.1.g000007.aua.1-0F	FAR1	TF
gene:Fes_sc0001512.1.g000008.aua.1-0F	FAR1	TF
gene:Fes_sc0001572.1.g000010.aua.1-0F	FAR1	TF
gene:Fes_sc0001597.1.g000005.aua.1-0F	FAR1	TF
gene:Fes_sc0001610.1.g000007.aua.1-0F	FAR1	TF
gene:Fes_sc0001796.1.g000009.aua.1-0F	FAR1	TF
gene:Fes_sc0001797.1.g000004.aua.1-0F	FAR1	TF
gene:Fes_sc0001885.1.g000002.aua.1-0F	FAR1	TF
gene:Fes_sc0001910.1.g000027.gia.1-0F	FAR1	TF
gene:Fes_sc0002085.1.g000007.aua.1-0F	FAR1	TF
gene:Fes_sc0002109.1.g000005.aua.1-0F	FAR1	TF
gene:Fes_sc0002164.1.g000027.aua.1-0F	FAR1	TF
gene:Fes_sc0002200.1.g000003.gia.1-0F	FAR1	TF
gene:Fes_sc0002202.1.g000008.auf.1-0F	FAR1	TF
gene:Fes_sc0002204.1.g000009.aua.1-0F	FAR1	TF
gene:Fes_sc0002252.1.g000012.aua.1-0F	FAR1	TF
gene:Fes_sc0002325.1.g000005.aua.1-0F	FAR1	TF
gene:Fes_sc0002359.1.g000005.aua.1-0F	FAR1	TF
gene:Fes_sc0002455.1.g000006.aua.1-0F	FAR1	TF
gene:Fes_sc0002585.1.g000004.aua.1-0F	FAR1	TF
gene:Fes_sc0002615.1.g000012.aua.1-0F	FAR1	TF
gene:Fes_sc0002688.1.g000008.aua.1-0F	FAR1	TF
gene:Fes_sc0002722.1.g000001.aua.1-0F	FAR1	TF
gene:Fes_sc0002908.1.g000004.aua.1-0F	FAR1	TF
gene:Fes_sc0002935.1.g000001.aua.1-0F	FAR1	TF
gene:Fes_sc0002954.1.g000006.aua.1-0F	FAR1	TF
gene:Fes_sc0003203.1.g000004.aua.1-0F	FAR1	TF
gene:Fes_sc0003294.1.g000007.aua.1-0F	FAR1	TF
gene:Fes_sc0003350.1.g000014.aua.1-0F	FAR1	TF
gene:Fes_sc0003416.1.g000003.aua.1-0F	FAR1	TF
gene:Fes_sc0003445.1.g000002.aua.1-0F	FAR1	TF
gene:Fes_sc0003548.1.g000009.aua.1-0F	FAR1	TF
gene:Fes_sc0003654.1.g000004.aua.1-0F	FAR1	TF
gene:Fes_sc0003752.1.g000011.aua.1-0F	FAR1	TF
gene:Fes_sc0003881.1.g000005.aua.1-0F	FAR1	TF
gene:Fes_sc0003929.1.g000010.aua.1-0F	FAR1	TF
gene:Fes_sc0004017.1.g000015.aua.1-0F	FAR1	TF
gene:Fes_sc0004100.1.g000009.aua.1-0F	FAR1	TF
gene:Fes_sc0004116.1.g000001.aua.1-2F	FAR1	TF
gene:Fes_sc0004313.1.g000004.gia.1-0F	FAR1	TF
gene:Fes_sc0004382.1.g000007.gia.1-0F	FAR1	TF
gene:Fes_sc0004535.1.g000009.aua.1-0F	FAR1	TF
gene:Fes_sc0004586.1.g000003.aua.1-0F	FAR1	TF
gene:Fes_sc0004630.1.g000014.aua.1-0F	FAR1	TF
gene:Fes_sc0004791.1.g000013.aua.1-0F	FAR1	TF
gene:Fes_sc0004889.1.g000012.aua.1-0F	FAR1	TF
gene:Fes_sc0005086.1.g000004.aua.1-0F	FAR1	TF
gene:Fes_sc0005315.1.g000007.aua.1-0F	FAR1	TF
gene:Fes_sc0005415.1.g000004.aua.1-0F	FAR1	TF
gene:Fes_sc0005468.1.g000013.aua.1-0F	FAR1	TF
gene:Fes_sc0005475.1.g000005.aua.1-0F	FAR1	TF
gene:Fes_sc0005574.1.g000009.aua.1-0F	FAR1	TF
gene:Fes_sc0005577.1.g000005.aua.1-0F	FAR1	TF
gene:Fes_sc0005706.1.g000004.aua.1-0F	FAR1	TF
gene:Fes_sc0005979.1.g000003.auf.1-0F	FAR1	TF
gene:Fes_sc0005986.1.g000009.aua.1-0F	FAR1	TF
gene:Fes_sc0006073.1.g000001.aua.1-0F	FAR1	TF
gene:Fes_sc0006139.1.g000006.aua.1-0F	FAR1	TF
gene:Fes_sc0006235.1.g000003.aua.1-0F	FAR1	TF
gene:Fes_sc0006247.1.g000004.aua.1-0F	FAR1	TF
gene:Fes_sc0006302.1.g000005.aua.1-0F	FAR1	TF
gene:Fes_sc0006375.1.g000002.aua.1-0F	FAR1	TF
gene:Fes_sc0006499.1.g000007.aua.1-0F	FAR1	TF
gene:Fes_sc0006547.1.g000006.gia.1-0F	FAR1	TF
gene:Fes_sc0006808.1.g000002.gia.1-0F	FAR1	TF
gene:Fes_sc0006865.1.g000003.gia.1-0F	FAR1	TF
gene:Fes_sc0006906.1.g000008.aua.1-0F	FAR1	TF
gene:Fes_sc0007461.1.g000002.aua.1-0F	FAR1	TF
gene:Fes_sc0007536.1.g000001.aua.1-0F	FAR1	TF
gene:Fes_sc0007629.1.g000002.aua.1-0F	FAR1	TF
gene:Fes_sc0007647.1.g000006.aua.1-0F	FAR1	TF
gene:Fes_sc0007783.1.g000004.aua.1-0F	FAR1	TF
gene:Fes_sc0007830.1.g000010.aua.1-0F	FAR1	TF
gene:Fes_sc0007835.1.g000001.aua.1-0F	FAR1	TF
gene:Fes_sc0008449.1.g000004.aua.1-0F	FAR1	TF
gene:Fes_sc0008812.1.g000006.gia.1-0F	FAR1	TF
gene:Fes_sc0008862.1.g000002.aua.1-0F	FAR1	TF
gene:Fes_sc0008877.1.g000002.aua.1-0F	FAR1	TF
gene:Fes_sc0009461.1.g000007.aua.1-0F	FAR1	TF
gene:Fes_sc0009895.1.g000002.aua.1-0F	FAR1	TF
gene:Fes_sc0010113.1.g000002.aua.1-0F	FAR1	TF
gene:Fes_sc0010594.1.g000002.aua.1-0F	FAR1	TF
gene:Fes_sc0010718.1.g000004.aua.1-0F	FAR1	TF
gene:Fes_sc0011259.1.g000002.aua.1-0F	FAR1	TF
gene:Fes_sc0011334.1.g000002.aua.1-0F	FAR1	TF
gene:Fes_sc0011670.1.g000002.aua.1-0F	FAR1	TF
gene:Fes_sc0011711.1.g000004.aua.1-0F	FAR1	TF
gene:Fes_sc0011755.1.g000006.aua.1-0F	FAR1	TF
gene:Fes_sc0011949.1.g000002.aua.1-0F	FAR1	TF
gene:Fes_sc0012017.1.g000002.aua.1-0F	FAR1	TF
gene:Fes_sc0012434.1.g000007.aua.1-0F	FAR1	TF
gene:Fes_sc0013588.1.g000004.aua.1-0F	FAR1	TF
gene:Fes_sc0013670.1.g000002.aua.1-0F	FAR1	TF
gene:Fes_sc0014257.1.g000002.aua.1-0F	FAR1	TF
gene:Fes_sc0014527.1.g000001.aua.1-0F	FAR1	TF
gene:Fes_sc0014596.1.g000004.aua.1-0F	FAR1	TF
gene:Fes_sc0015571.1.g000003.aua.1-0F	FAR1	TF
gene:Fes_sc0016028.1.g000002.aua.1-0F	FAR1	TF
gene:Fes_sc0016060.1.g000003.aua.1-0F	FAR1	TF
gene:Fes_sc0016232.1.g000002.aua.1-0F	FAR1	TF
gene:Fes_sc0016440.1.g000001.aua.1-1F	FAR1	TF
gene:Fes_sc0016893.1.g000004.aua.1-0F	FAR1	TF
gene:Fes_sc0016982.1.g000001.aua.1-0F	FAR1	TF
gene:Fes_sc0017893.1.g000003.aua.1-0F	FAR1	TF
gene:Fes_sc0018903.1.g000002.aua.1-0F	FAR1	TF
gene:Fes_sc0018964.1.g000002.aua.1-0F	FAR1	TF
gene:Fes_sc0019091.1.g000001.aua.1-0F	FAR1	TF
gene:Fes_sc0019256.1.g000005.aua.1-0F	FAR1	TF
gene:Fes_sc0019301.1.g000002.aua.1-0F	FAR1	TF
gene:Fes_sc0020050.1.g000002.aua.1-0F	FAR1	TF
gene:Fes_sc0020084.1.g000002.aua.1-0F	FAR1	TF
gene:Fes_sc0020161.1.g000001.aua.1-0F	FAR1	TF
gene:Fes_sc0020164.1.g000001.aua.1-0F	FAR1	TF
gene:Fes_sc0021856.1.g000003.aua.1-0F	FAR1	TF
gene:Fes_sc0022533.1.g000001.aua.1-0F	FAR1	TF
gene:Fes_sc0024241.1.g000001.aua.1-0F	FAR1	TF
gene:Fes_sc0025471.1.g000003.aua.1-0F	FAR1	TF
gene:Fes_sc0027765.1.g000002.aua.1-0F	FAR1	TF
gene:Fes_sc0028094.1.g000001.aua.1-0F	FAR1	TF
gene:Fes_sc0028323.1.g000001.aua.1-0F	FAR1	TF
gene:Fes_sc0028913.1.g000001.aua.1-0F	FAR1	TF
gene:Fes_sc0029163.1.g000001.aua.1-0F	FAR1	TF
gene:Fes_sc0029236.1.g000003.aua.1-0F	FAR1	TF
gene:Fes_sc0029710.1.g000001.aua.1-0F	FAR1	TF
gene:Fes_sc0029892.1.g000001.aua.1-0F	FAR1	TF
gene:Fes_sc0030580.1.g000003.aua.1-0F	FAR1	TF
gene:Fes_sc0032363.1.g000001.aua.1-0F	FAR1	TF
gene:Fes_sc0032415.1.g000002.aua.1-0F	FAR1	TF
gene:Fes_sc0033521.1.g000001.aua.1-0F	FAR1	TF
gene:Fes_sc0034179.1.g000001.aua.1-0F	FAR1	TF
gene:Fes_sc0034294.1.g000001.aua.1-0F	FAR1	TF
gene:Fes_sc0035463.1.g000001.aua.1-0F	FAR1	TF
gene:Fes_sc0036156.1.g000001.aua.1-0F	FAR1	TF
gene:Fes_sc0037728.1.g000001.aua.1-0F	FAR1	TF
gene:Fes_sc0038377.1.g000001.aua.1-0F	FAR1	TF
gene:Fes_sc0040409.1.g000001.aua.1-0F	FAR1	TF
gene:Fes_sc0040708.1.g000001.aua.1-0F	FAR1	TF
gene:Fes_sc0040803.1.g000001.aua.1-0F	FAR1	TF
gene:Fes_sc0044648.1.g000001.aua.1-0F	FAR1	TF
gene:Fes_sc0046796.1.g000001.aua.1-0F	FAR1	TF
gene:Fes_sc0048459.1.g000001.aua.1-2F	FAR1	TF
gene:Fes_sc0048574.1.g000001.aua.1-0F	FAR1	TF
gene:Fes_sc0049538.1.g000001.aua.1-0F	FAR1	TF
gene:Fes_sc0050989.1.g000001.aua.1-0F	FAR1	TF
gene:Fes_sc0053139.1.g000001.aua.1-0F	FAR1	TF
gene:Fes_sc0057381.1.g000001.aua.1-0F	FAR1	TF
gene:Fes_sc0058400.1.g000001.aua.1-0F	FAR1	TF
gene:Fes_sc0061486.1.g000001.aua.1-0F	FAR1	TF
gene:Fes_sc0061683.1.g000001.aua.1-0F	FAR1	TF
gene:Fes_sc0061722.1.g000001.aua.1-0F	FAR1	TF
gene:Fes_sc0062382.1.g000001.aua.1-1F	FAR1	TF
gene:Fes_sc0063707.1.g000001.aua.1-0F	FAR1	TF
gene:Fes_sc0064008.1.g000001.aua.1-2F	FAR1	TF
gene:Fes_sc0065977.1.g000001.aua.1-0F	FAR1	TF
gene:Fes_sc0067174.1.g000001.aua.1-0F	FAR1	TF
gene:Fes_sc0069750.1.g000001.aua.1-1F	FAR1	TF
gene:Fes_sc0075212.1.g000001.aua.1-0F	FAR1	TF
gene:Fes_sc0076471.1.g000001.aua.1-0F	FAR1	TF
gene:Fes_sc0077208.1.g000001.aua.1-0F	FAR1	TF
gene:Fes_sc0077583.1.g000001.aua.1-0F	FAR1	TF
gene:Fes_sc0077869.1.g000001.aua.1-0F	FAR1	TF
gene:Fes_sc0080193.1.g000001.aua.1-0F	FAR1	TF
gene:Fes_sc0087619.1.g000001.aua.1-0F	FAR1	TF
gene:Fes_sc0087901.1.g000001.aua.1-2F	FAR1	TF
gene:Fes_sc0093091.1.g000001.aua.1-0F	FAR1	TF
gene:Fes_sc0095387.1.g000001.aua.1-2F	FAR1	TF
gene:Fes_sc0096382.1.g000001.aua.1-0F	FAR1	TF
gene:Fes_sc0097420.1.g000001.aua.1-0F	FAR1	TF
gene:Fes_sc0101219.1.g000001.aua.1-0F	FAR1	TF
gene:Fes_sc0103284.1.g000001.aua.1-1F	FAR1	TF
gene:Fes_sc0103934.1.g000001.aua.1-0F	FAR1	TF
gene:Fes_sc0107071.1.g000001.aua.1-2F	FAR1	TF
gene:Fes_sc0117918.1.g000001.aua.1-0F	FAR1	TF
gene:Fes_sc0122800.1.g000001.aua.1-0F	FAR1	TF
gene:Fes_sc0123976.1.g000001.aua.1-0F	FAR1	TF
gene:Fes_sc0133520.1.g000001.aua.1-0F	FAR1	TF
gene:Fes_sc0133910.1.g000001.aua.1-0F	FAR1	TF
gene:Fes_sc0136948.1.g000001.aua.1-0F	FAR1	TF
gene:Fes_sc0163824.1.g000001.aua.1-0F	FAR1	TF
gene:Fes_sc0171133.1.g000001.aua.1-2F	FAR1	TF
gene:Fes_sc0175100.1.g000001.aua.1-0F	FAR1	TF
gene:Fes_sc0225201.1.g000001.aua.1-0F	FAR1	TF
gene:Fes_sc0227426.1.g000001.aua.1-0F	FAR1	TF
gene:Fes_sc0230130.1.g000001.aua.1-0F	FAR1	TF
gene:Fes_sc0232538.1.g000001.aua.1-2F	FAR1	TF
gene:Fes_sc0238931.1.g000001.aua.1-0F	FAR1	TF
gene:Fes_sc0238992.1.g000001.aua.1-0F	FAR1	TF
gene:Fes_sc0251077.1.g000001.aua.1-0F	FAR1	TF
gene:Fes_sc0275514.1.g000001.aua.1-0F	FAR1	TF
gene:Fes_sc0306959.1.g000001.aua.1-0F	FAR1	TF
gene:Fes_sc0000010.1.g000038.aua.1-0F	GARP-ARR-B	TF
gene:Fes_sc0000321.1.g000010.aua.1-0F	GARP-ARR-B	TF
gene:Fes_sc0000828.1.g000002.aua.1-0F	GARP-ARR-B	TF
gene:Fes_sc0003293.1.g000001.aua.1-0F	GARP-ARR-B	TF
gene:Fes_sc0003614.1.g000003.aua.1-0F	GARP-ARR-B	TF
gene:Fes_sc0004433.1.g000003.aua.1-0F	GARP-ARR-B	TF
gene:Fes_sc0005178.1.g000006.aua.1-0F	GARP-ARR-B	TF
gene:Fes_sc0008085.1.g000005.aua.1-0F	GARP-ARR-B	TF
gene:Fes_sc0009891.1.g000005.aua.1-0F	GARP-ARR-B	TF
esculentum_newGene_3618-2F	GARP-G2-like	TF
gene:Fes_sc0000001.1.g000160.aua.1-0F	GARP-G2-like	TF
gene:Fes_sc0000007.1.g000110.aua.1-0F	GARP-G2-like	TF
gene:Fes_sc0000008.1.g000052.aua.1-0F	GARP-G2-like	TF
gene:Fes_sc0000036.1.g000017.aua.1-0F	GARP-G2-like	TF
gene:Fes_sc0000042.1.g000006.aua.1-0F	GARP-G2-like	TF
gene:Fes_sc0000081.1.g000035.aua.1-0F	GARP-G2-like	TF
gene:Fes_sc0000242.1.g000030.aua.1-0F	GARP-G2-like	TF
gene:Fes_sc0000540.1.g000004.aua.1-0F	GARP-G2-like	TF
gene:Fes_sc0000554.1.g000008.aua.1-0F	GARP-G2-like	TF
gene:Fes_sc0000711.1.g000013.aua.1-0F	GARP-G2-like	TF
gene:Fes_sc0000819.1.g000004.auf.1-0F	GARP-G2-like	TF
gene:Fes_sc0000886.1.g000012.aua.1-0F	GARP-G2-like	TF
gene:Fes_sc0000994.1.g000008.aua.1-0F	GARP-G2-like	TF
gene:Fes_sc0001384.1.g000006.aua.1-0F	GARP-G2-like	TF
gene:Fes_sc0001717.1.g000007.aua.1-0F	GARP-G2-like	TF
gene:Fes_sc0002838.1.g000010.aua.1-0F	GARP-G2-like	TF
gene:Fes_sc0003320.1.g000021.aua.1-0F	GARP-G2-like	TF
gene:Fes_sc0003837.1.g000015.aua.1-0F	GARP-G2-like	TF
gene:Fes_sc0004406.1.g000002.aua.1-0F	GARP-G2-like	TF
gene:Fes_sc0005096.1.g000003.aua.1-0F	GARP-G2-like	TF
gene:Fes_sc0005212.1.g000002.aua.1-0F	GARP-G2-like	TF
gene:Fes_sc0005289.1.g000008.aua.1-0F	GARP-G2-like	TF
gene:Fes_sc0005656.1.g000002.aua.1-0F	GARP-G2-like	TF
gene:Fes_sc0006026.1.g000002.aua.1-0F	GARP-G2-like	TF
gene:Fes_sc0006186.1.g000005.aua.1-0F	GARP-G2-like	TF
gene:Fes_sc0006626.1.g000004.aua.1-0F	GARP-G2-like	TF
gene:Fes_sc0006733.1.g000007.aua.1-0F	GARP-G2-like	TF
gene:Fes_sc0007208.1.g000004.aua.1-0F	GARP-G2-like	TF
gene:Fes_sc0008937.1.g000004.aua.1-0F	GARP-G2-like	TF
gene:Fes_sc0009579.1.g000003.aua.1-0F	GARP-G2-like	TF
gene:Fes_sc0010277.1.g000003.aua.1-0F	GARP-G2-like	TF
gene:Fes_sc0013091.1.g000004.aua.1-0F	GARP-G2-like	TF
gene:Fes_sc0014120.1.g000002.aua.1-0F	GARP-G2-like	TF
gene:Fes_sc0014372.1.g000002.aua.1-0F	GARP-G2-like	TF
gene:Fes_sc0014431.1.g000004.aua.1-0F	GARP-G2-like	TF
gene:Fes_sc0016811.1.g000002.aua.1-0F	GARP-G2-like	TF
gene:Fes_sc0019590.1.g000001.aua.1-0F	GARP-G2-like	TF
gene:Fes_sc0021863.1.g000001.aua.1-0F	GARP-G2-like	TF
gene:Fes_sc0041702.1.g000001.aua.1-0F	GARP-G2-like	TF
gene:Fes_sc0046814.1.g000001.aua.1-0F	GARP-G2-like	TF
gene:Fes_sc0050079.1.g000001.aua.1-0F	GARP-G2-like	TF
gene:Fes_sc0105838.1.g000001.aua.1-2F	GARP-G2-like	TF
gene:Fes_sc0126940.1.g000001.aua.1-0F	GARP-G2-like	TF
gene:Fes_sc0153762.1.g000001.aua.1-1F	GARP-G2-like	TF
gene:Fes_sc0177857.1.g000001.aua.1-0F	GARP-G2-like	TF
gene:Fes_sc0178039.1.g000001.aua.1-0F	GARP-G2-like	TF
gene:Fes_sc0287912.1.g000001.aua.1-0F	GARP-G2-like	TF
esculentum_newGene_278-2F	GeBP	TF
gene:Fes_sc0000004.1.g000031.aua.1-0F	GeBP	TF
gene:Fes_sc0000011.1.g000046.aua.1-0F	GeBP	TF
gene:Fes_sc0000475.1.g000010.aua.1-0F	GeBP	TF
gene:Fes_sc0000625.1.g000003.auf.1-0F	GeBP	TF
gene:Fes_sc0002878.1.g000003.auf.1-0F	GeBP	TF
gene:Fes_sc0002933.1.g000009.aua.1-0F	GeBP	TF
gene:Fes_sc0005074.1.g000004.aua.1-0F	GeBP	TF
gene:Fes_sc0006519.1.g000005.aua.1-0F	GeBP	TF
gene:Fes_sc0010870.1.g000002.aua.1-0F	GeBP	TF
gene:Fes_sc0010982.1.g000004.aua.1-0F	GeBP	TF
gene:Fes_sc0010987.1.g000006.aua.1-0F	GeBP	TF
gene:Fes_sc0000023.1.g000017.aua.1-0F	GRAS	TF
gene:Fes_sc0000056.1.g000007.aua.1-0F	GRAS	TF
gene:Fes_sc0000193.1.g000014.aua.1-0F	GRAS	TF
gene:Fes_sc0000193.1.g000015.aua.1-0F	GRAS	TF
gene:Fes_sc0000227.1.g000027.aua.1-0F	GRAS	TF
gene:Fes_sc0000228.1.g000010.aua.1-0F	GRAS	TF
gene:Fes_sc0000228.1.g000011.aua.1-0F	GRAS	TF
gene:Fes_sc0000228.1.g000012.aua.1-0F	GRAS	TF
gene:Fes_sc0000230.1.g000015.aua.1-0F	GRAS	TF
gene:Fes_sc0000363.1.g000009.aua.1-0F	GRAS	TF
gene:Fes_sc0000391.1.g000011.aua.1-0F	GRAS	TF
gene:Fes_sc0000540.1.g000009.aua.1-0F	GRAS	TF
gene:Fes_sc0000544.1.g000005.aua.1-0F	GRAS	TF
gene:Fes_sc0000964.1.g000002.aua.1-0F	GRAS	TF
gene:Fes_sc0000964.1.g000004.aua.1-0F	GRAS	TF
gene:Fes_sc0000997.1.g000013.aua.1-0F	GRAS	TF
gene:Fes_sc0001522.1.g000005.aua.1-0F	GRAS	TF
gene:Fes_sc0001583.1.g000002.aua.1-0F	GRAS	TF
gene:Fes_sc0001736.1.g000011.aua.1-0F	GRAS	TF
gene:Fes_sc0001921.1.g000006.aua.1-0F	GRAS	TF
gene:Fes_sc0002121.1.g000002.aua.1-0F	GRAS	TF
gene:Fes_sc0002220.1.g000014.aua.1-0F	GRAS	TF
gene:Fes_sc0002360.1.g000008.aua.1-0F	GRAS	TF
gene:Fes_sc0002463.1.g000010.aua.1-0F	GRAS	TF
gene:Fes_sc0002512.1.g000002.aua.1-0F	GRAS	TF
gene:Fes_sc0003826.1.g000001.aua.1-0F	GRAS	TF
gene:Fes_sc0004850.1.g000010.aua.1-0F	GRAS	TF
gene:Fes_sc0005114.1.g000007.aua.1-0F	GRAS	TF
gene:Fes_sc0006321.1.g000007.aua.1-0F	GRAS	TF
gene:Fes_sc0007096.1.g000004.aua.1-0F	GRAS	TF
gene:Fes_sc0007594.1.g000003.aua.1-0F	GRAS	TF
gene:Fes_sc0010896.1.g000001.aua.1-0F	GRAS	TF
gene:Fes_sc0011517.1.g000005.aua.1-0F	GRAS	TF
gene:Fes_sc0012149.1.g000003.aua.1-0F	GRAS	TF
gene:Fes_sc0012243.1.g000002.aua.1-0F	GRAS	TF
gene:Fes_sc0013737.1.g000002.aua.1-0F	GRAS	TF
gene:Fes_sc0013737.1.g000002.aua.1-2F	GRAS	TF
gene:Fes_sc0014494.1.g000007.aua.1-0F	GRAS	TF
gene:Fes_sc0015195.1.g000002.aua.1-0F	GRAS	TF
gene:Fes_sc0016568.1.g000004.aua.1-0F	GRAS	TF
gene:Fes_sc0024803.1.g000001.aua.1-0F	GRAS	TF
gene:Fes_sc0024803.1.g000002.aua.1-0F	GRAS	TF
gene:Fes_sc0034426.1.g000001.gia.1-2F	GRAS	TF
gene:Fes_sc0036148.1.g000002.aua.1-0F	GRAS	TF
gene:Fes_sc0043752.1.g000001.aua.1-0F	GRAS	TF
gene:Fes_sc0062092.1.g000001.aua.1-0F	GRAS	TF
gene:Fes_sc0065001.1.g000001.aua.1-2F	GRAS	TF
gene:Fes_sc0065779.1.g000001.aua.1-2F	GRAS	TF
gene:Fes_sc0076020.1.g000001.aua.1-0F	GRAS	TF
gene:Fes_sc0106699.1.g000001.aua.1-0F	GRAS	TF
gene:Fes_sc0115986.1.g000001.aua.1-2F	GRAS	TF
gene:Fes_sc0142080.1.g000001.aua.1-0F	GRAS	TF
gene:Fes_sc0186859.1.g000001.aua.1-1F	GRAS	TF
gene:Fes_sc0201190.1.g000001.aua.1-0F	GRAS	TF
gene:Fes_sc0208760.1.g000001.aua.1-0F	GRAS	TF
gene:Fes_sc0254755.1.g000001.aua.1-1F	GRAS	TF
gene:Fes_sc0263660.1.g000001.aua.1-0F	GRAS	TF
gene:Fes_sc0343005.1.g000001.aua.1-0F	GRAS	TF
gene:Fes_sc0000037.1.g000016.aua.1-0F	GRF	TF
gene:Fes_sc0000127.1.g000021.aua.1-0F	GRF	TF
gene:Fes_sc0000880.1.g000001.aua.1-0F	GRF	TF
gene:Fes_sc0001749.1.g000001.aua.1-0F	GRF	TF
gene:Fes_sc0003355.1.g000005.aua.1-0F	GRF	TF
gene:Fes_sc0004361.1.g000005.aua.1-0F	GRF	TF
gene:Fes_sc0005877.1.g000008.aua.1-0F	GRF	TF
gene:Fes_sc0014054.1.g000002.aua.1-0F	GRF	TF
gene:Fes_sc0054424.1.g000001.aua.1-2F	GRF	TF
gene:Fes_sc0000050.1.g000003.aua.1-0F	HB-BELL	TF
gene:Fes_sc0001145.1.g000026.aua.1-0F	HB-BELL	TF
gene:Fes_sc0001653.1.g000010.aua.1-0F	HB-BELL	TF
gene:Fes_sc0001827.1.g000006.aua.1-0F	HB-BELL	TF
gene:Fes_sc0003074.1.g000006.aua.1-0F	HB-BELL	TF
gene:Fes_sc0007110.1.g000008.aua.1-0F	HB-BELL	TF
gene:Fes_sc0008257.1.g000002.aua.1-0F	HB-BELL	TF
gene:Fes_sc0042792.1.g000001.aua.1-0F	HB-BELL	TF
gene:Fes_sc0000009.1.g000034.aua.1-0F	HB-HD-ZIP	TF
gene:Fes_sc0000037.1.g000020.aua.1-0F	HB-HD-ZIP	TF
gene:Fes_sc0000228.1.g000019.aua.1-0F	HB-HD-ZIP	TF
gene:Fes_sc0000302.1.g000001.aua.1-0F	HB-HD-ZIP	TF
gene:Fes_sc0000348.1.g000011.aua.1-0F	HB-HD-ZIP	TF
gene:Fes_sc0000462.1.g000009.aua.1-0F	HB-HD-ZIP	TF
gene:Fes_sc0000530.1.g000008.aua.1-0F	HB-HD-ZIP	TF
gene:Fes_sc0000603.1.g000005.aua.1-0F	HB-HD-ZIP	TF
gene:Fes_sc0000620.1.g000016.aua.1-0F	HB-HD-ZIP	TF
gene:Fes_sc0000729.1.g000004.aua.1-0F	HB-HD-ZIP	TF
gene:Fes_sc0001088.1.g000009.aua.1-0F	HB-HD-ZIP	TF
gene:Fes_sc0001199.1.g000017.aua.1-0F	HB-HD-ZIP	TF
gene:Fes_sc0001617.1.g000019.aua.1-0F	HB-HD-ZIP	TF
gene:Fes_sc0001874.1.g000007.aua.1-0F	HB-HD-ZIP	TF
gene:Fes_sc0001979.1.g000008.aua.1-0F	HB-HD-ZIP	TF
gene:Fes_sc0002259.1.g000006.aua.1-0F	HB-HD-ZIP	TF
gene:Fes_sc0002491.1.g000004.aua.1-0F	HB-HD-ZIP	TF
gene:Fes_sc0003172.1.g000005.aua.1-0F	HB-HD-ZIP	TF
gene:Fes_sc0003642.1.g000009.aua.1-0F	HB-HD-ZIP	TF
gene:Fes_sc0005334.1.g000001.aua.1-0F	HB-HD-ZIP	TF
gene:Fes_sc0005380.1.g000003.aua.1-0F	HB-HD-ZIP	TF
gene:Fes_sc0009693.1.g000001.aua.1-0F	HB-HD-ZIP	TF
gene:Fes_sc0011172.1.g000002.aua.1-0F	HB-HD-ZIP	TF
gene:Fes_sc0011346.1.g000004.aua.1-0F	HB-HD-ZIP	TF
gene:Fes_sc0012369.1.g000002.aua.1-0F	HB-HD-ZIP	TF
gene:Fes_sc0013779.1.g000001.aua.1-0F	HB-HD-ZIP	TF
gene:Fes_sc0015903.1.g000001.aua.1-0F	HB-HD-ZIP	TF
gene:Fes_sc0018315.1.g000002.aua.1-0F	HB-HD-ZIP	TF
gene:Fes_sc0024382.1.g000001.aua.1-0F	HB-HD-ZIP	TF
gene:Fes_sc0024421.1.g000002.aua.1-0F	HB-HD-ZIP	TF
gene:Fes_sc0030176.1.g000002.aua.1-0F	HB-HD-ZIP	TF
gene:Fes_sc0031813.1.g000002.aua.1-0F	HB-HD-ZIP	TF
gene:Fes_sc0050118.1.g000002.aua.1-0F	HB-HD-ZIP	TF
gene:Fes_sc0117186.1.g000001.aua.1-0F	HB-HD-ZIP	TF
gene:Fes_sc0000037.1.g000021.aua.1-0F	HB-KNOX	TF
gene:Fes_sc0000228.1.g000018.aua.1-0F	HB-KNOX	TF
gene:Fes_sc0001902.1.g000008.aua.1-0F	HB-KNOX	TF
gene:Fes_sc0003560.1.g000002.aua.1-0F	HB-KNOX	TF
gene:Fes_sc0004713.1.g000006.aua.1-0F	HB-KNOX	TF
gene:Fes_sc0016887.1.g000002.aua.1-0F	HB-KNOX	TF
gene:Fes_sc0000001.1.g000158.aua.1-0F	HB-other	TF
gene:Fes_sc0000064.1.g000006.aua.1-1F	HB-other	TF
gene:Fes_sc0000342.1.g000014.aua.1-0F	HB-other	TF
gene:Fes_sc0000494.1.g000007.aua.1-0F	HB-other	TF
gene:Fes_sc0000494.1.g000015.aua.1-0F	HB-other	TF
gene:Fes_sc0000513.1.g000005.aua.1-0F	HB-other	TF
gene:Fes_sc0001287.1.g000009.aua.1-0F	HB-other	TF
gene:Fes_sc0001451.1.g000014.aua.1-0F	HB-other	TF
gene:Fes_sc0001653.1.g000009.aua.1-0F	HB-other	TF
gene:Fes_sc0002333.1.g000010.aua.1-0F	HB-other	TF
gene:Fes_sc0004696.1.g000004.aua.1-0F	HB-other	TF
gene:Fes_sc0005825.1.g000002.aua.1-0F	HB-other	TF
gene:Fes_sc0006084.1.g000003.aua.1-0F	HB-other	TF
gene:Fes_sc0007694.1.g000004.aua.1-0F	HB-other	TF
gene:Fes_sc0007694.1.g000007.aua.1-0F	HB-other	TF
gene:Fes_sc0008397.1.g000003.aua.1-0F	HB-other	TF
gene:Fes_sc0011428.1.g000001.aua.1-0F	HB-other	TF
gene:Fes_sc0011517.1.g000006.aua.1-0F	HB-other	TF
gene:Fes_sc0014498.1.g000002.aua.1-0F	HB-other	TF
gene:Fes_sc0021171.1.g000001.aua.1-0F	HB-other	TF
gene:Fes_sc0021950.1.g000001.aua.1-0F	HB-other	TF
gene:Fes_sc0023912.1.g000004.aua.1-0F	HB-other	TF
gene:Fes_sc0027608.1.g000002.aua.1-0F	HB-other	TF
gene:Fes_sc0031722.1.g000001.aua.1-2F	HB-other	TF
gene:Fes_sc0033903.1.g000001.aua.1-0F	HB-other	TF
gene:Fes_sc0036487.1.g000001.aua.1-0F	HB-other	TF
gene:Fes_sc0042954.1.g000001.aua.1-0F	HB-other	TF
gene:Fes_sc0063351.1.g000001.aua.1-0F	HB-other	TF
gene:Fes_sc0064913.1.g000001.aua.1-1F	HB-other	TF
gene:Fes_sc0071353.1.g000001.aua.1-2F	HB-other	TF
gene:Fes_sc0172539.1.g000001.aua.1-0F	HB-other	TF
gene:Fes_sc0173457.1.g000001.aua.1-0F	HB-other	TF
gene:Fes_sc0196370.1.g000001.aua.1-0F	HB-other	TF
gene:Fes_sc0234474.1.g000001.aua.1-0F	HB-other	TF
gene:Fes_sc0234482.1.g000001.aua.1-0F	HB-other	TF
gene:Fes_sc0245032.1.g000001.aua.1-0F	HB-other	TF
gene:Fes_sc0260199.1.g000001.aua.1-1F	HB-other	TF
gene:Fes_sc0289542.1.g000001.aua.1-0F	HB-other	TF
gene:Fes_sc0298418.1.g000001.aua.1-1F	HB-other	TF
gene:Fes_sc0002580.1.g000007.aua.1-0F	HB-PHD	TF
gene:Fes_sc0003334.1.g000007.aua.1-0F	HB-PHD	TF
gene:Fes_sc0000352.1.g000006.aua.1-0F	HB-WOX	TF
gene:Fes_sc0000555.1.g000007.aua.1-0F	HB-WOX	TF
gene:Fes_sc0000739.1.g000004.aua.1-0F	HB-WOX	TF
gene:Fes_sc0002727.1.g000004.aua.1-0F	HB-WOX	TF
gene:Fes_sc0002988.1.g000004.aua.1-0F	HB-WOX	TF
gene:Fes_sc0003493.1.g000005.aua.1-0F	HB-WOX	TF
gene:Fes_sc0004420.1.g000003.aua.1-0F	HB-WOX	TF
gene:Fes_sc0008355.1.g000005.aua.1-0F	HB-WOX	TF
gene:Fes_sc0009642.1.g000001.aua.1-0F	HB-WOX	TF
gene:Fes_sc0010626.1.g000001.aua.1-0F	HB-WOX	TF
gene:Fes_sc0012169.1.g000001.aua.1-0F	HB-WOX	TF
gene:Fes_sc0017773.1.g000002.aua.1-0F	HB-WOX	TF
gene:Fes_sc0017924.1.g000001.aua.1-0F	HB-WOX	TF
gene:Fes_sc0020014.1.g000001.aua.1-0F	HB-WOX	TF
gene:Fes_sc0027773.1.g000001.aua.1-0F	HB-WOX	TF
gene:Fes_sc0230882.1.g000001.aua.1-0F	HB-WOX	TF
gene:Fes_sc0245161.1.g000001.aua.1-0F	HB-WOX	TF
gene:Fes_sc0005432.1.g000006.aua.1-0F	HRT	TF
gene:Fes_sc0000059.1.g000030.aua.1-0F	HSF	TF
gene:Fes_sc0000089.1.g000016.aua.1-0F	HSF	TF
gene:Fes_sc0000127.1.g000007.aua.1-0F	HSF	TF
gene:Fes_sc0000299.1.g000002.aua.1-0F	HSF	TF
gene:Fes_sc0000790.1.g000006.aua.1-0F	HSF	TF
gene:Fes_sc0000935.1.g000002.aua.1-0F	HSF	TF
gene:Fes_sc0002007.1.g000013.aua.1-0F	HSF	TF
gene:Fes_sc0003009.1.g000006.aua.1-0F	HSF	TF
gene:Fes_sc0003146.1.g000009.aua.1-0F	HSF	TF
gene:Fes_sc0003690.1.g000005.aua.1-0F	HSF	TF
gene:Fes_sc0003750.1.g000005.aua.1-0F	HSF	TF
gene:Fes_sc0004353.1.g000001.aua.1-2F	HSF	TF
gene:Fes_sc0006000.1.g000005.aua.1-0F	HSF	TF
gene:Fes_sc0006088.1.g000006.aua.1-0F	HSF	TF
gene:Fes_sc0006814.1.g000003.aua.1-0F	HSF	TF
gene:Fes_sc0007000.1.g000002.aua.1-0F	HSF	TF
gene:Fes_sc0008064.1.g000004.aua.1-0F	HSF	TF
gene:Fes_sc0008194.1.g000009.aua.1-0F	HSF	TF
gene:Fes_sc0008209.1.g000003.aua.1-0F	HSF	TF
gene:Fes_sc0011003.1.g000003.aua.1-0F	HSF	TF
gene:Fes_sc0011648.1.g000002.aua.1-0F	HSF	TF
gene:Fes_sc0013350.1.g000005.aua.1-0F	HSF	TF
gene:Fes_sc0013454.1.g000003.aua.1-0F	HSF	TF
gene:Fes_sc0016259.1.g000001.aua.1-0F	HSF	TF
gene:Fes_sc0017375.1.g000001.aua.1-0F	HSF	TF
gene:Fes_sc0036867.1.g000001.aua.1-0F	HSF	TF
gene:Fes_sc0068423.1.g000001.aua.1-0F	HSF	TF
gene:Fes_sc0080159.1.g000001.aua.1-0F	HSF	TF
gene:Fes_sc0093283.1.g000001.aua.1-0F	HSF	TF
gene:Fes_sc0096739.1.g000001.aua.1-0F	HSF	TF
gene:Fes_sc0356900.1.g000001.aua.1-0R	HSF	TF
gene:Fes_sc0356900.1.g000002.aua.1-0F	HSF	TF
gene:Fes_sc0000019.1.g000069.aua.1-0F	LFY	TF
gene:Fes_sc0000003.1.g000118.aua.1-0F	LIM	TF
gene:Fes_sc0000018.1.g000013.aua.1-0F	LIM	TF
gene:Fes_sc0001890.1.g000012.aua.1-0F	LIM	TF
gene:Fes_sc0002842.1.g000014.aua.1-0F	LIM	TF
gene:Fes_sc0009994.1.g000006.aua.1-0F	LIM	TF
gene:Fes_sc0011071.1.g000005.aua.1-0F	LIM	TF
gene:Fes_sc0013239.1.g000003.aua.1-0F	LIM	TF
gene:Fes_sc0019120.1.g000002.aua.1-0F	LIM	TF
gene:Fes_sc0000001.1.g000097.aua.1-0F	LOB	TF
gene:Fes_sc0000003.1.g000019.aua.1-0F	LOB	TF
gene:Fes_sc0000003.1.g000020.aua.1-0F	LOB	TF
gene:Fes_sc0000016.1.g000036.aua.1-0F	LOB	TF
gene:Fes_sc0000057.1.g000002.aua.1-0F	LOB	TF
gene:Fes_sc0000102.1.g000020.aua.1-0F	LOB	TF
gene:Fes_sc0000142.1.g000015.aua.1-0F	LOB	TF
gene:Fes_sc0000294.1.g000012.aua.1-0F	LOB	TF
gene:Fes_sc0000294.1.g000027.aua.1-0F	LOB	TF
gene:Fes_sc0000296.1.g000024.aua.1-0F	LOB	TF
gene:Fes_sc0000485.1.g000006.aua.1-0F	LOB	TF
gene:Fes_sc0000649.1.g000021.aua.1-0F	LOB	TF
gene:Fes_sc0001105.1.g000036.aua.1-0F	LOB	TF
gene:Fes_sc0001132.1.g000008.aua.1-0F	LOB	TF
gene:Fes_sc0001132.1.g000009.aua.1-0F	LOB	TF
gene:Fes_sc0001197.1.g000017.aua.1-0F	LOB	TF
gene:Fes_sc0001493.1.g000006.aua.1-0F	LOB	TF
gene:Fes_sc0001566.1.g000005.aua.1-0F	LOB	TF
gene:Fes_sc0001566.1.g000005.aua.1-2F	LOB	TF
gene:Fes_sc0001840.1.g000003.aua.1-0F	LOB	TF
gene:Fes_sc0001968.1.g000005.aua.1-0F	LOB	TF
gene:Fes_sc0002002.1.g000005.aua.1-0F	LOB	TF
gene:Fes_sc0002301.1.g000005.aua.1-0F	LOB	TF
gene:Fes_sc0002473.1.g000003.aua.1-0F	LOB	TF
gene:Fes_sc0002792.1.g000004.aua.1-0F	LOB	TF
gene:Fes_sc0002905.1.g000007.aua.1-0F	LOB	TF
gene:Fes_sc0004213.1.g000005.aua.1-0F	LOB	TF
gene:Fes_sc0004221.1.g000007.aua.1-0F	LOB	TF
gene:Fes_sc0004894.1.g000004.aua.1-0F	LOB	TF
gene:Fes_sc0006436.1.g000001.aua.1-0F	LOB	TF
gene:Fes_sc0006436.1.g000002.aua.1-0F	LOB	TF
gene:Fes_sc0007131.1.g000005.aua.1-0F	LOB	TF
gene:Fes_sc0007943.1.g000006.aua.1-0F	LOB	TF
gene:Fes_sc0008270.1.g000001.aua.1-0F	LOB	TF
gene:Fes_sc0008877.1.g000006.aua.1-0F	LOB	TF
gene:Fes_sc0008920.1.g000002.aua.1-0F	LOB	TF
gene:Fes_sc0009379.1.g000004.aua.1-0F	LOB	TF
gene:Fes_sc0009645.1.g000006.aua.1-0F	LOB	TF
gene:Fes_sc0009696.1.g000003.aua.1-0F	LOB	TF
gene:Fes_sc0014178.1.g000002.aua.1-0F	LOB	TF
gene:Fes_sc0014367.1.g000001.aua.1-0F	LOB	TF
gene:Fes_sc0014476.1.g000002.aua.1-0F	LOB	TF
gene:Fes_sc0014649.1.g000002.aua.1-0F	LOB	TF
gene:Fes_sc0017862.1.g000002.aua.1-0F	LOB	TF
gene:Fes_sc0019004.1.g000001.aua.1-2F	LOB	TF
gene:Fes_sc0027760.1.g000001.aua.1-0F	LOB	TF
gene:Fes_sc0029348.1.g000002.aua.1-0F	LOB	TF
gene:Fes_sc0030974.1.g000001.aua.1-0F	LOB	TF
gene:Fes_sc0034971.1.g000001.aua.1-0F	LOB	TF
gene:Fes_sc0039161.1.g000001.aua.1-0F	LOB	TF
gene:Fes_sc0046867.1.g000001.aua.1-0F	LOB	TF
gene:Fes_sc0056655.1.g000001.aua.1-0F	LOB	TF
gene:Fes_sc0072056.1.g000001.aua.1-0F	LOB	TF
gene:Fes_sc0098565.1.g000001.aua.1-0F	LOB	TF
gene:Fes_sc0111266.1.g000001.aua.1-0F	LOB	TF
gene:Fes_sc0122704.1.g000001.aua.1-0F	LOB	TF
gene:Fes_sc0146760.1.g000001.aua.1-0F	LOB	TF
gene:Fes_sc0154836.1.g000001.aua.1-0F	LOB	TF
gene:Fes_sc0173350.1.g000001.aua.1-0F	LOB	TF
gene:Fes_sc0180518.1.g000001.aua.1-0F	LOB	TF
gene:Fes_sc0293578.1.g000001.aua.1-0F	LOB	TF
gene:Fes_sc0000005.1.g000015.aua.1-0F	MADS-MIKC	TF
gene:Fes_sc0000132.1.g000021.aua.1-0F	MADS-MIKC	TF
gene:Fes_sc0000205.1.g000007.aua.1-0F	MADS-MIKC	TF
gene:Fes_sc0000205.1.g000009.aua.1-0F	MADS-MIKC	TF
gene:Fes_sc0000229.1.g000012.aua.1-0F	MADS-MIKC	TF
gene:Fes_sc0000287.1.g000009.aua.1-0F	MADS-MIKC	TF
gene:Fes_sc0000524.1.g000009.aua.1-0F	MADS-MIKC	TF
gene:Fes_sc0000538.1.g000008.aua.1-0F	MADS-MIKC	TF
gene:Fes_sc0000768.1.g000011.aua.1-0F	MADS-MIKC	TF
gene:Fes_sc0001039.1.g000008.aua.1-0F	MADS-MIKC	TF
gene:Fes_sc0001683.1.g000028.aua.1-0F	MADS-MIKC	TF
gene:Fes_sc0001729.1.g000007.aua.1-0F	MADS-MIKC	TF
gene:Fes_sc0002323.1.g000004.aua.1-0F	MADS-MIKC	TF
gene:Fes_sc0003338.1.g000010.aua.1-0F	MADS-MIKC	TF
gene:Fes_sc0003755.1.g000003.aua.1-0F	MADS-MIKC	TF
gene:Fes_sc0004356.1.g000002.aua.1-0F	MADS-MIKC	TF
gene:Fes_sc0007166.1.g000002.aua.1-0F	MADS-MIKC	TF
gene:Fes_sc0007638.1.g000004.aua.1-0F	MADS-MIKC	TF
gene:Fes_sc0007717.1.g000002.aua.1-0F	MADS-MIKC	TF
gene:Fes_sc0016037.1.g000004.aua.1-0F	MADS-MIKC	TF
gene:Fes_sc0017524.1.g000001.aua.1-0F	MADS-MIKC	TF
gene:Fes_sc0019353.1.g000001.aua.1-2F	MADS-MIKC	TF
gene:Fes_sc0020502.1.g000002.aua.1-0F	MADS-MIKC	TF
gene:Fes_sc0040834.1.g000001.aua.1-0F	MADS-MIKC	TF
esculentum_newGene_3270-2F	MADS-M-type	TF
esculentum_newGene_3564-1F	MADS-M-type	TF
esculentum_newGene_6792-0F	MADS-M-type	TF
gene:Fes_sc0000002.1.g000045.aua.1-0F	MADS-M-type	TF
gene:Fes_sc0000080.1.g000004.aua.1-0F	MADS-M-type	TF
gene:Fes_sc0000080.1.g000009.aua.1-0F	MADS-M-type	TF
gene:Fes_sc0000080.1.g000012.aua.1-0F	MADS-M-type	TF
gene:Fes_sc0000080.1.g000015.aua.1-0F	MADS-M-type	TF
gene:Fes_sc0000089.1.g000019.aua.1-0F	MADS-M-type	TF
gene:Fes_sc0000108.1.g000006.aua.1-0F	MADS-M-type	TF
gene:Fes_sc0000112.1.g000029.aua.1-1R	MADS-M-type	TF
gene:Fes_sc0000244.1.g000009.aua.1-0F	MADS-M-type	TF
gene:Fes_sc0000244.1.g000010.aua.1-0F	MADS-M-type	TF
gene:Fes_sc0000244.1.g000010.aua.1-1F	MADS-M-type	TF
gene:Fes_sc0000420.1.g000007.aua.1-0F	MADS-M-type	TF
gene:Fes_sc0000568.1.g000011.aua.1-0F	MADS-M-type	TF
gene:Fes_sc0000704.1.g000008.aua.1-0F	MADS-M-type	TF
gene:Fes_sc0000797.1.g000008.aua.1-0F	MADS-M-type	TF
gene:Fes_sc0000876.1.g000007.aua.1-0F	MADS-M-type	TF
gene:Fes_sc0001366.1.g000004.aua.1-0F	MADS-M-type	TF
gene:Fes_sc0001428.1.g000002.aua.1-0F	MADS-M-type	TF
gene:Fes_sc0001518.1.g000011.gia.1-0F	MADS-M-type	TF
gene:Fes_sc0001893.1.g000004.aua.1-0F	MADS-M-type	TF
gene:Fes_sc0002872.1.g000001.aua.1-0F	MADS-M-type	TF
gene:Fes_sc0003477.1.g000005.aua.1-0F	MADS-M-type	TF
gene:Fes_sc0003489.1.g000006.aua.1-0F	MADS-M-type	TF
gene:Fes_sc0003845.1.g000008.aua.1-0F	MADS-M-type	TF
gene:Fes_sc0004352.1.g000011.aua.1-0F	MADS-M-type	TF
gene:Fes_sc0004352.1.g000012.aua.1-0F	MADS-M-type	TF
gene:Fes_sc0004461.1.g000012.aua.1-0F	MADS-M-type	TF
gene:Fes_sc0004675.1.g000008.aua.1-0F	MADS-M-type	TF
gene:Fes_sc0004816.1.g000005.aua.1-0F	MADS-M-type	TF
gene:Fes_sc0004916.1.g000006.aua.1-0F	MADS-M-type	TF
gene:Fes_sc0005168.1.g000001.aua.1-0F	MADS-M-type	TF
gene:Fes_sc0005625.1.g000001.aua.1-0F	MADS-M-type	TF
gene:Fes_sc0006215.1.g000009.aua.1-0F	MADS-M-type	TF
gene:Fes_sc0006765.1.g000004.aua.1-0F	MADS-M-type	TF
gene:Fes_sc0008370.1.g000002.gia.1-0F	MADS-M-type	TF
gene:Fes_sc0008370.1.g000005.aua.1-0F	MADS-M-type	TF
gene:Fes_sc0008370.1.g000006.aua.1-0F	MADS-M-type	TF
gene:Fes_sc0008370.1.g000006.aua.1-1F	MADS-M-type	TF
gene:Fes_sc0008872.1.g000002.aua.1-0F	MADS-M-type	TF
gene:Fes_sc0008941.1.g000003.aua.1-0F	MADS-M-type	TF
gene:Fes_sc0009285.1.g000002.aua.1-0F	MADS-M-type	TF
gene:Fes_sc0009356.1.g000005.aua.1-0F	MADS-M-type	TF
gene:Fes_sc0009494.1.g000002.aua.1-0F	MADS-M-type	TF
gene:Fes_sc0009642.1.g000002.aua.1-0F	MADS-M-type	TF
gene:Fes_sc0011651.1.g000007.aua.1-0F	MADS-M-type	TF
gene:Fes_sc0012862.1.g000003.aua.1-0F	MADS-M-type	TF
gene:Fes_sc0014975.1.g000002.aua.1-0F	MADS-M-type	TF
gene:Fes_sc0016179.1.g000001.aua.1-0F	MADS-M-type	TF
gene:Fes_sc0020511.1.g000002.aua.1-0F	MADS-M-type	TF
gene:Fes_sc0021102.1.g000003.aua.1-0F	MADS-M-type	TF
gene:Fes_sc0023151.1.g000001.aua.1-0F	MADS-M-type	TF
gene:Fes_sc0027125.1.g000001.aua.1-0F	MADS-M-type	TF
gene:Fes_sc0027831.1.g000003.aua.1-0F	MADS-M-type	TF
gene:Fes_sc0029909.1.g000001.aua.1-0F	MADS-M-type	TF
gene:Fes_sc0036229.1.g000002.aua.1-0F	MADS-M-type	TF
gene:Fes_sc0039868.1.g000001.aua.1-0F	MADS-M-type	TF
gene:Fes_sc0041008.1.g000002.aua.1-2F	MADS-M-type	TF
gene:Fes_sc0065010.1.g000001.aua.1-0F	MADS-M-type	TF
gene:Fes_sc0095578.1.g000001.aua.1-0F	MADS-M-type	TF
gene:Fes_sc0107724.1.g000001.aua.1-0F	MADS-M-type	TF
gene:Fes_sc0120143.1.g000001.aua.1-0F	MADS-M-type	TF
gene:Fes_sc0128630.1.g000001.aua.1-0F	MADS-M-type	TF
gene:Fes_sc0150314.1.g000001.aua.1-0F	MADS-M-type	TF
gene:Fes_sc0175752.1.g000001.aua.1-0F	MADS-M-type	TF
gene:Fes_sc0258878.1.g000001.aua.1-1F	MADS-M-type	TF
gene:Fes_sc0314525.1.g000001.aua.1-0F	MADS-M-type	TF
esculentum_newGene_1405-2F	MYB	TF
gene:Fes_sc0000001.1.g000072.aua.1-0F	MYB	TF
gene:Fes_sc0000002.1.g000031.aua.1-0F	MYB	TF
gene:Fes_sc0000007.1.g000049.aua.1-0F	MYB	TF
gene:Fes_sc0000009.1.g000051.aua.1-0F	MYB	TF
gene:Fes_sc0000010.1.g000059.aua.1-0F	MYB	TF
gene:Fes_sc0000022.1.g000005.aua.1-0F	MYB	TF
gene:Fes_sc0000036.1.g000033.aua.1-0F	MYB	TF
gene:Fes_sc0000036.1.g000059.aua.1-0F	MYB	TF
gene:Fes_sc0000038.1.g000021.aua.1-0F	MYB	TF
gene:Fes_sc0000038.1.g000025.aua.1-0F	MYB	TF
gene:Fes_sc0000040.1.g000006.aua.1-0F	MYB	TF
gene:Fes_sc0000040.1.g000007.aua.1-0F	MYB	TF
gene:Fes_sc0000040.1.g000009.aua.1-0F	MYB	TF
gene:Fes_sc0000042.1.g000022.aua.1-0F	MYB	TF
gene:Fes_sc0000075.1.g000029.aua.1-0F	MYB	TF
gene:Fes_sc0000081.1.g000049.aua.1-0F	MYB	TF
gene:Fes_sc0000104.1.g000039.aua.1-0F	MYB	TF
gene:Fes_sc0000106.1.g000020.aua.1-0F	MYB	TF
gene:Fes_sc0000129.1.g000012.aua.1-0F	MYB	TF
gene:Fes_sc0000134.1.g000026.aua.1-0F	MYB	TF
gene:Fes_sc0000139.1.g000034.aua.1-0F	MYB	TF
gene:Fes_sc0000139.1.g000058.aua.1-0F	MYB	TF
gene:Fes_sc0000150.1.g000002.aua.1-0F	MYB	TF
gene:Fes_sc0000184.1.g000010.aua.1-0F	MYB	TF
gene:Fes_sc0000196.1.g000002.aua.1-0F	MYB	TF
gene:Fes_sc0000197.1.g000008.aua.1-0F	MYB	TF
gene:Fes_sc0000202.1.g000016.aua.1-0F	MYB	TF
gene:Fes_sc0000202.1.g000025.aua.1-0F	MYB	TF
gene:Fes_sc0000212.1.g000011.aua.1-0F	MYB	TF
gene:Fes_sc0000239.1.g000009.aua.1-0F	MYB	TF
gene:Fes_sc0000260.1.g000020.aua.1-0F	MYB	TF
gene:Fes_sc0000274.1.g000010.aua.1-0F	MYB	TF
gene:Fes_sc0000277.1.g000004.aua.1-0F	MYB	TF
gene:Fes_sc0000285.1.g000005.aua.1-0F	MYB	TF
gene:Fes_sc0000376.1.g000010.aua.1-0F	MYB	TF
gene:Fes_sc0000391.1.g000001.aua.1-0F	MYB	TF
gene:Fes_sc0000391.1.g000005.aua.1-0F	MYB	TF
gene:Fes_sc0000414.1.g000006.aua.1-0F	MYB	TF
gene:Fes_sc0000421.1.g000017.aua.1-0F	MYB	TF
gene:Fes_sc0000427.1.g000030.aua.1-0F	MYB	TF
gene:Fes_sc0000440.1.g000012.aua.1-0F	MYB	TF
gene:Fes_sc0000597.1.g000008.aua.1-0F	MYB	TF
gene:Fes_sc0000705.1.g000004.aua.1-0F	MYB	TF
gene:Fes_sc0000747.1.g000007.aua.1-0F	MYB	TF
gene:Fes_sc0000796.1.g000003.aua.1-0F	MYB	TF
gene:Fes_sc0000831.1.g000005.aua.1-0F	MYB	TF
gene:Fes_sc0000880.1.g000006.aua.1-0F	MYB	TF
gene:Fes_sc0000889.1.g000013.aua.1-0F	MYB	TF
gene:Fes_sc0000981.1.g000022.aua.1-0F	MYB	TF
gene:Fes_sc0001065.1.g000013.aua.1-0F	MYB	TF
gene:Fes_sc0001197.1.g000023.aua.1-0F	MYB	TF
gene:Fes_sc0001301.1.g000020.aua.1-0F	MYB	TF
gene:Fes_sc0001363.1.g000006.aua.1-0F	MYB	TF
gene:Fes_sc0001404.1.g000011.aua.1-0F	MYB	TF
gene:Fes_sc0001438.1.g000007.aua.1-0F	MYB	TF
gene:Fes_sc0001542.1.g000009.aua.1-0F	MYB	TF
gene:Fes_sc0001605.1.g000012.aua.1-0F	MYB	TF
gene:Fes_sc0001734.1.g000010.aua.1-0F	MYB	TF
gene:Fes_sc0001793.1.g000004.aua.1-0F	MYB	TF
gene:Fes_sc0001846.1.g000014.aua.1-0F	MYB	TF
gene:Fes_sc0002071.1.g000010.aua.1-0F	MYB	TF
gene:Fes_sc0002331.1.g000007.aua.1-0F	MYB	TF
gene:Fes_sc0002479.1.g000004.aua.1-0F	MYB	TF
gene:Fes_sc0002512.1.g000009.aua.1-0F	MYB	TF
gene:Fes_sc0002958.1.g000006.aua.1-0F	MYB	TF
gene:Fes_sc0003080.1.g000003.aua.1-0F	MYB	TF
gene:Fes_sc0003248.1.g000006.aua.1-0F	MYB	TF
gene:Fes_sc0003262.1.g000013.aua.1-0F	MYB	TF
gene:Fes_sc0003302.1.g000001.aua.1-0F	MYB	TF
gene:Fes_sc0003306.1.g000002.aua.1-0F	MYB	TF
gene:Fes_sc0003526.1.g000002.aua.1-0F	MYB	TF
gene:Fes_sc0003566.1.g000015.aua.1-0F	MYB	TF
gene:Fes_sc0003625.1.g000007.aua.1-0F	MYB	TF
gene:Fes_sc0003773.1.g000006.aua.1-0F	MYB	TF
gene:Fes_sc0003795.1.g000002.aua.1-0F	MYB	TF
gene:Fes_sc0003816.1.g000011.aua.1-0F	MYB	TF
gene:Fes_sc0004114.1.g000007.aua.1-0F	MYB	TF
gene:Fes_sc0004147.1.g000002.aua.1-0F	MYB	TF
gene:Fes_sc0004150.1.g000005.aua.1-0F	MYB	TF
gene:Fes_sc0004203.1.g000006.aua.1-0F	MYB	TF
gene:Fes_sc0004465.1.g000003.aua.1-0F	MYB	TF
gene:Fes_sc0004669.1.g000006.aua.1-0F	MYB	TF
gene:Fes_sc0004696.1.g000002.aua.1-0F	MYB	TF
gene:Fes_sc0004720.1.g000001.aua.1-0F	MYB	TF
gene:Fes_sc0004795.1.g000003.aua.1-0F	MYB	TF
gene:Fes_sc0004975.1.g000002.aua.1-0F	MYB	TF
gene:Fes_sc0005077.1.g000007.aua.1-0F	MYB	TF
gene:Fes_sc0005173.1.g000009.aua.1-0F	MYB	TF
gene:Fes_sc0005191.1.g000005.aua.1-0F	MYB	TF
gene:Fes_sc0005655.1.g000001.aua.1-0F	MYB	TF
gene:Fes_sc0005958.1.g000002.aua.1-0F	MYB	TF
gene:Fes_sc0006016.1.g000004.aua.1-0F	MYB	TF
gene:Fes_sc0006402.1.g000002.aua.1-0F	MYB	TF
gene:Fes_sc0006448.1.g000002.aua.1-0F	MYB	TF
gene:Fes_sc0006925.1.g000004.aua.1-0F	MYB	TF
gene:Fes_sc0006980.1.g000002.aua.1-0F	MYB	TF
gene:Fes_sc0007069.1.g000005.aua.1-0F	MYB	TF
gene:Fes_sc0007273.1.g000002.aua.1-0F	MYB	TF
gene:Fes_sc0007287.1.g000006.aua.1-0F	MYB	TF
gene:Fes_sc0007580.1.g000003.aua.1-0F	MYB	TF
gene:Fes_sc0007587.1.g000001.aua.1-0F	MYB	TF
gene:Fes_sc0007611.1.g000004.aua.1-0F	MYB	TF
gene:Fes_sc0008133.1.g000002.aua.1-0F	MYB	TF
gene:Fes_sc0008583.1.g000002.aua.1-0F	MYB	TF
gene:Fes_sc0008632.1.g000003.aua.1-0F	MYB	TF
gene:Fes_sc0008635.1.g000004.aua.1-0F	MYB	TF
gene:Fes_sc0008783.1.g000001.aua.1-0F	MYB	TF
gene:Fes_sc0008783.1.g000003.aua.1-0F	MYB	TF
gene:Fes_sc0008955.1.g000003.aua.1-0F	MYB	TF
gene:Fes_sc0009661.1.g000003.aua.1-0F	MYB	TF
gene:Fes_sc0009778.1.g000002.aua.1-0F	MYB	TF
gene:Fes_sc0010247.1.g000002.aua.1-0F	MYB	TF
gene:Fes_sc0010525.1.g000004.aua.1-0F	MYB	TF
gene:Fes_sc0011207.1.g000003.aua.1-0F	MYB	TF
gene:Fes_sc0011212.1.g000003.aua.1-0F	MYB	TF
gene:Fes_sc0011882.1.g000005.aua.1-0F	MYB	TF
gene:Fes_sc0012349.1.g000003.aua.1-0F	MYB	TF
gene:Fes_sc0013094.1.g000001.aua.1-0F	MYB	TF
gene:Fes_sc0013182.1.g000001.aua.1-0F	MYB	TF
gene:Fes_sc0014283.1.g000001.aua.1-0F	MYB	TF
gene:Fes_sc0014611.1.g000003.aua.1-0F	MYB	TF
gene:Fes_sc0014671.1.g000001.aua.1-0F	MYB	TF
gene:Fes_sc0015031.1.g000003.aua.1-0F	MYB	TF
gene:Fes_sc0015087.1.g000001.aua.1-0F	MYB	TF
gene:Fes_sc0016128.1.g000004.aua.1-0F	MYB	TF
gene:Fes_sc0017485.1.g000002.aua.1-0F	MYB	TF
gene:Fes_sc0017957.1.g000001.aua.1-0F	MYB	TF
gene:Fes_sc0018003.1.g000003.aua.1-0F	MYB	TF
gene:Fes_sc0018984.1.g000005.aua.1-0F	MYB	TF
gene:Fes_sc0019489.1.g000001.aua.1-0F	MYB	TF
gene:Fes_sc0023020.1.g000001.aua.1-0F	MYB	TF
gene:Fes_sc0023064.1.g000003.aua.1-0F	MYB	TF
gene:Fes_sc0028279.1.g000001.aua.1-0F	MYB	TF
gene:Fes_sc0029640.1.g000002.aua.1-0F	MYB	TF
gene:Fes_sc0037263.1.g000001.aua.1-0F	MYB	TF
gene:Fes_sc0037803.1.g000002.aua.1-0F	MYB	TF
gene:Fes_sc0041694.1.g000001.aua.1-0F	MYB	TF
gene:Fes_sc0044002.1.g000002.aua.1-0F	MYB	TF
gene:Fes_sc0044105.1.g000002.aua.1-0F	MYB	TF
gene:Fes_sc0049444.1.g000001.aua.1-0F	MYB	TF
gene:Fes_sc0049765.1.g000001.aua.1-0F	MYB	TF
gene:Fes_sc0054372.1.g000001.aua.1-0F	MYB	TF
gene:Fes_sc0068573.1.g000001.aua.1-0F	MYB	TF
gene:Fes_sc0082200.1.g000001.aua.1-0F	MYB	TF
gene:Fes_sc0085432.1.g000001.aua.1-2F	MYB	TF
gene:Fes_sc0100707.1.g000001.aua.1-1F	MYB	TF
gene:Fes_sc0114465.1.g000001.aua.1-0F	MYB	TF
gene:Fes_sc0127841.1.g000001.aua.1-0F	MYB	TF
gene:Fes_sc0148704.1.g000001.aua.1-0F	MYB	TF
gene:Fes_sc0164051.1.g000001.aua.1-0F	MYB	TF
gene:Fes_sc0251061.1.g000001.aua.1-1F	MYB	TF
gene:Fes_sc0286596.1.g000001.aua.1-0F	MYB	TF
gene:Fes_sc0358793.1.g000001.aua.1-2F	MYB	TF
esculentum_newGene_2924-0F	MYB-related	TF
esculentum_newGene_4336-0F	MYB-related	TF
esculentum_newGene_48-2F	MYB-related	TF
esculentum_newGene_4959-0F	MYB-related	TF
esculentum_newGene_6200-2F	MYB-related	TF
esculentum_newGene_6205-0F	MYB-related	TF
esculentum_newGene_6728-2F	MYB-related	TF
gene:Fes_sc0000009.1.g000001.aua.1-0F	MYB-related	TF
gene:Fes_sc0000010.1.g000027.aua.1-0F	MYB-related	TF
gene:Fes_sc0000031.1.g000069.aua.1-0F	MYB-related	TF
gene:Fes_sc0000041.1.g000028.aua.1-0F	MYB-related	TF
gene:Fes_sc0000102.1.g000026.aua.1-0F	MYB-related	TF
gene:Fes_sc0000156.1.g000008.aua.1-0F	MYB-related	TF
gene:Fes_sc0000156.1.g000016.aua.1-0F	MYB-related	TF
gene:Fes_sc0000219.1.g000017.aua.1-0F	MYB-related	TF
gene:Fes_sc0000235.1.g000012.aua.1-0F	MYB-related	TF
gene:Fes_sc0000237.1.g000006.aua.1-0F	MYB-related	TF
gene:Fes_sc0000237.1.g000008.aua.1-0F	MYB-related	TF
gene:Fes_sc0000299.1.g000010.aua.1-0F	MYB-related	TF
gene:Fes_sc0000366.1.g000019.aua.1-0F	MYB-related	TF
gene:Fes_sc0000389.1.g000001.aua.1-0F	MYB-related	TF
gene:Fes_sc0000389.1.g000002.aua.1-0F	MYB-related	TF
gene:Fes_sc0000405.1.g000017.aua.1-0F	MYB-related	TF
gene:Fes_sc0000468.1.g000007.aua.1-0F	MYB-related	TF
gene:Fes_sc0000468.1.g000014.aua.1-0F	MYB-related	TF
gene:Fes_sc0000606.1.g000006.aua.1-0F	MYB-related	TF
gene:Fes_sc0000863.1.g000007.aua.1-0F	MYB-related	TF
gene:Fes_sc0000864.1.g000003.aua.1-0F	MYB-related	TF
gene:Fes_sc0000869.1.g000011.gia.1-0F	MYB-related	TF
gene:Fes_sc0000869.1.g000020.aua.1-0F	MYB-related	TF
gene:Fes_sc0000977.1.g000009.aua.1-0F	MYB-related	TF
gene:Fes_sc0001043.1.g000007.aua.1-0F	MYB-related	TF
gene:Fes_sc0001281.1.g000024.aua.1-0F	MYB-related	TF
gene:Fes_sc0001310.1.g000022.aua.1-0F	MYB-related	TF
gene:Fes_sc0001310.1.g000024.aua.1-0F	MYB-related	TF
gene:Fes_sc0001326.1.g000007.aua.1-0F	MYB-related	TF
gene:Fes_sc0001346.1.g000003.aua.1-0F	MYB-related	TF
gene:Fes_sc0001346.1.g000011.aua.1-0F	MYB-related	TF
gene:Fes_sc0001458.1.g000011.aua.1-0F	MYB-related	TF
gene:Fes_sc0001842.1.g000004.aua.1-0F	MYB-related	TF
gene:Fes_sc0001842.1.g000015.aua.1-0F	MYB-related	TF
gene:Fes_sc0002256.1.g000003.aua.1-0F	MYB-related	TF
gene:Fes_sc0002256.1.g000004.aua.1-0F	MYB-related	TF
gene:Fes_sc0002386.1.g000011.aua.1-0F	MYB-related	TF
gene:Fes_sc0002395.1.g000007.aua.1-0F	MYB-related	TF
gene:Fes_sc0002516.1.g000013.aua.1-0F	MYB-related	TF
gene:Fes_sc0002568.1.g000011.aua.1-0F	MYB-related	TF
gene:Fes_sc0002610.1.g000009.aua.1-0F	MYB-related	TF
gene:Fes_sc0002665.1.g000004.aua.1-0F	MYB-related	TF
gene:Fes_sc0002929.1.g000003.aua.1-0F	MYB-related	TF
gene:Fes_sc0003275.1.g000001.aua.1-0F	MYB-related	TF
gene:Fes_sc0003279.1.g000007.aua.1-0F	MYB-related	TF
gene:Fes_sc0003377.1.g000010.aua.1-0F	MYB-related	TF
gene:Fes_sc0003666.1.g000007.aua.1-0F	MYB-related	TF
gene:Fes_sc0003760.1.g000001.aua.1-0F	MYB-related	TF
gene:Fes_sc0003760.1.g000002.aua.1-0F	MYB-related	TF
gene:Fes_sc0004004.1.g000010.aua.1-0F	MYB-related	TF
gene:Fes_sc0004041.1.g000007.aua.1-0F	MYB-related	TF
gene:Fes_sc0004052.1.g000002.aua.1-0F	MYB-related	TF
gene:Fes_sc0004174.1.g000004.aua.1-0R	MYB-related	TF
gene:Fes_sc0004174.1.g000005.aua.1-0F	MYB-related	TF
gene:Fes_sc0004234.1.g000005.aua.1-0F	MYB-related	TF
gene:Fes_sc0004338.1.g000003.gia.1-0F	MYB-related	TF
gene:Fes_sc0004536.1.g000009.aua.1-0F	MYB-related	TF
gene:Fes_sc0004678.1.g000001.aua.1-0F	MYB-related	TF
gene:Fes_sc0004850.1.g000002.aua.1-0F	MYB-related	TF
gene:Fes_sc0005138.1.g000003.aua.1-0F	MYB-related	TF
gene:Fes_sc0005138.1.g000005.aua.1-0F	MYB-related	TF
gene:Fes_sc0005138.1.g000006.aua.1-0F	MYB-related	TF
gene:Fes_sc0005238.1.g000007.aua.1-0F	MYB-related	TF
gene:Fes_sc0005471.1.g000004.aua.1-0F	MYB-related	TF
gene:Fes_sc0006390.1.g000002.aua.1-0F	MYB-related	TF
gene:Fes_sc0007008.1.g000002.aua.1-0F	MYB-related	TF
gene:Fes_sc0007195.1.g000006.aua.1-0F	MYB-related	TF
gene:Fes_sc0007496.1.g000008.aua.1-0F	MYB-related	TF
gene:Fes_sc0007673.1.g000006.aua.1-0F	MYB-related	TF
gene:Fes_sc0008923.1.g000001.gia.1-0F	MYB-related	TF
gene:Fes_sc0009541.1.g000001.aua.1-0F	MYB-related	TF
gene:Fes_sc0009569.1.g000005.aua.1-0F	MYB-related	TF
gene:Fes_sc0010576.1.g000003.aua.1-0F	MYB-related	TF
gene:Fes_sc0010870.1.g000004.aua.1-0F	MYB-related	TF
gene:Fes_sc0011480.1.g000002.aua.1-0F	MYB-related	TF
gene:Fes_sc0011535.1.g000003.aua.1-0F	MYB-related	TF
gene:Fes_sc0011535.1.g000005.aua.1-0F	MYB-related	TF
gene:Fes_sc0011563.1.g000002.aua.1-0F	MYB-related	TF
gene:Fes_sc0012271.1.g000002.aua.1-2F	MYB-related	TF
gene:Fes_sc0015019.1.g000004.aua.1-0F	MYB-related	TF
gene:Fes_sc0015161.1.g000001.aua.1-0F	MYB-related	TF
gene:Fes_sc0015589.1.g000001.aua.1-0F	MYB-related	TF
gene:Fes_sc0018220.1.g000002.aua.1-0F	MYB-related	TF
gene:Fes_sc0018902.1.g000003.aua.1-0F	MYB-related	TF
gene:Fes_sc0019186.1.g000001.aua.1-0F	MYB-related	TF
gene:Fes_sc0020548.1.g000001.aua.1-0F	MYB-related	TF
gene:Fes_sc0021728.1.g000003.aua.1-0F	MYB-related	TF
gene:Fes_sc0022883.1.g000002.aua.1-0F	MYB-related	TF
gene:Fes_sc0023965.1.g000003.aua.1-0F	MYB-related	TF
gene:Fes_sc0026907.1.g000001.aua.1-0F	MYB-related	TF
gene:Fes_sc0028807.1.g000001.aua.1-2F	MYB-related	TF
gene:Fes_sc0029333.1.g000001.aua.1-0F	MYB-related	TF
gene:Fes_sc0029333.1.g000001.aua.1-2F	MYB-related	TF
gene:Fes_sc0029596.1.g000001.aua.1-0F	MYB-related	TF
gene:Fes_sc0029835.1.g000001.aua.1-0F	MYB-related	TF
gene:Fes_sc0029873.1.g000002.aua.1-0F	MYB-related	TF
gene:Fes_sc0031506.1.g000001.aua.1-1F	MYB-related	TF
gene:Fes_sc0037215.1.g000001.aua.1-0F	MYB-related	TF
gene:Fes_sc0038223.1.g000001.aua.1-0F	MYB-related	TF
gene:Fes_sc0043192.1.g000001.aua.1-0F	MYB-related	TF
gene:Fes_sc0045312.1.g000001.aua.1-0F	MYB-related	TF
gene:Fes_sc0051965.1.g000001.aua.1-0F	MYB-related	TF
gene:Fes_sc0057560.1.g000001.aua.1-0F	MYB-related	TF
gene:Fes_sc0070361.1.g000001.aua.1-0F	MYB-related	TF
gene:Fes_sc0073192.1.g000001.aua.1-0F	MYB-related	TF
gene:Fes_sc0082830.1.g000001.aua.1-0F	MYB-related	TF
gene:Fes_sc0101293.1.g000001.aua.1-0F	MYB-related	TF
gene:Fes_sc0108389.1.g000001.aua.1-1F	MYB-related	TF
gene:Fes_sc0111738.1.g000001.aua.1-0R	MYB-related	TF
gene:Fes_sc0115232.1.g000001.aua.1-2F	MYB-related	TF
gene:Fes_sc0115659.1.g000001.aua.1-2F	MYB-related	TF
gene:Fes_sc0117408.1.g000001.aua.1-0F	MYB-related	TF
gene:Fes_sc0145715.1.g000001.aua.1-0F	MYB-related	TF
gene:Fes_sc0155160.1.g000001.aua.1-1F	MYB-related	TF
gene:Fes_sc0158353.1.g000001.aua.1-0F	MYB-related	TF
gene:Fes_sc0164092.1.g000001.aua.1-1F	MYB-related	TF
gene:Fes_sc0164092.1.g000001.aua.1-2F	MYB-related	TF
gene:Fes_sc0167868.1.g000001.aua.1-0F	MYB-related	TF
gene:Fes_sc0179242.1.g000001.aua.1-1F	MYB-related	TF
gene:Fes_sc0204625.1.g000001.aua.1-0F	MYB-related	TF
gene:Fes_sc0262975.1.g000001.aua.1-0F	MYB-related	TF
gene:Fes_sc0268671.1.g000001.aua.1-1F	MYB-related	TF
gene:Fes_sc0268992.1.g000001.aua.1-1F	MYB-related	TF
gene:Fes_sc0289279.1.g000001.aua.1-2F	MYB-related	TF
gene:Fes_sc0302276.1.g000001.aua.1-1F	MYB-related	TF
gene:Fes_sc0303422.1.g000001.aua.1-0F	MYB-related	TF
gene:Fes_sc0305483.1.g000001.aua.1-0F	MYB-related	TF
gene:Fes_sc0345276.1.g000001.aua.1-2F	MYB-related	TF
gene:Fes_sc0383533.1.g000001.aua.1-0F	MYB-related	TF
gene:Fes_sc0387246.1.g000001.aua.1-0F	MYB-related	TF
esculentum_newGene_540-0F	NAC	TF
gene:Fes_sc0000002.1.g000097.aua.1-0F	NAC	TF
gene:Fes_sc0000006.1.g000028.aua.1-0F	NAC	TF
gene:Fes_sc0000007.1.g000056.aua.1-0F	NAC	TF
gene:Fes_sc0000007.1.g000093.aua.1-0F	NAC	TF
gene:Fes_sc0000009.1.g000047.aua.1-0F	NAC	TF
gene:Fes_sc0000011.1.g000145.aua.1-0F	NAC	TF
gene:Fes_sc0000011.1.g000147.aua.1-0F	NAC	TF
gene:Fes_sc0000022.1.g000012.aua.1-0F	NAC	TF
gene:Fes_sc0000024.1.g000016.aua.1-0F	NAC	TF
gene:Fes_sc0000031.1.g000016.aua.1-0F	NAC	TF
gene:Fes_sc0000033.1.g000032.aua.1-0F	NAC	TF
gene:Fes_sc0000039.1.g000001.aua.1-0F	NAC	TF
gene:Fes_sc0000042.1.g000037.aua.1-0F	NAC	TF
gene:Fes_sc0000043.1.g000018.aua.1-0F	NAC	TF
gene:Fes_sc0000049.1.g000011.aua.1-0F	NAC	TF
gene:Fes_sc0000059.1.g000006.aua.1-0F	NAC	TF
gene:Fes_sc0000061.1.g000036.aua.1-0F	NAC	TF
gene:Fes_sc0000094.1.g000032.aua.1-0F	NAC	TF
gene:Fes_sc0000257.1.g000017.aua.1-0F	NAC	TF
gene:Fes_sc0000265.1.g000018.aua.1-0F	NAC	TF
gene:Fes_sc0000354.1.g000014.aua.1-0F	NAC	TF
gene:Fes_sc0000389.1.g000023.aua.1-0F	NAC	TF
[truncated: 455 more rows]
