# Supplementary material for: Transcriptome Analysis Reveals Key Seed-Development Genes in Common Buckwheat (Fagopyrum esculentum)
Source: Int J Mol Sci. 2019 Sep 3;20(17):4303. doi: 10.3390/ijms20174303 (PMC6747174; doi:10.3390/ijms20174303)
Supplement: Supplementary file 1 [file ijms-20-04303-s001.zip › Supplementary-proofreading/Table S5.xlsx]

## Sheet: Sheet1
Table S5. Differentially expressed TFs in S1 vs. S2, S2 vs. S3, and S2 vs. S3 in RNA-Seq.
#ID	TF	FDR	log2FC	regulated
S1vs S2
gene:Fes_sc0000047.1.g000017.aua.1	AP2/ERF-ERF	0.00109034	1.70992	up
gene:Fes_sc0002109.1.g000010.aua.1	AP2/ERF-ERF	2.42e-08	3.92128	up
gene:Fes_sc0007206.1.g000010.aua.1	AP2/ERF-ERF	0.0001444	2.54752	up
gene:Fes_sc0007658.1.g000006.aua.1	AP2/ERF-ERF	0.00024157	2.16537	up
gene:Fes_sc0008724.1.g000007.aua.1	AP2/ERF-ERF	1.71e-12	1.56236	up
gene:Fes_sc0009819.1.g000002.aua.1	AP2/ERF-ERF	0.00446478	2.74278	up
gene:Fes_sc0018592.1.g000003.aua.1	AP2/ERF-ERF	0.00740099	1.53597	up
gene:Fes_sc0029413.1.g000001.aua.1	AP2/ERF-ERF	1.13e-06	2.85806	up
gene:Fes_sc0018910.1.g000001.aua.1	AP2/ERF-ERF	0.00168293	1.3403	down
gene:Fes_sc0008871.1.g000002.aua.1	AP2	2.44e-12	-2.60983	down
gene:Fes_sc0000709.1.g000015.aua.1	bHLH	3.77e-08	2.84986	up
gene:Fes_sc0000937.1.g000011.aua.1	bHLH	0.00627606	2.2034	up
gene:Fes_sc0005307.1.g000002.aua.1	bHLH	0.000497083	1.21925	up
gene:Fes_sc0000024.1.g000035.aua.1	bZIP	0.0345761	-1.92596	down
gene:Fes_sc0002899.1.g000004.aua.1	bZIP	2.69e-15	-1.7632	down
gene:Fes_sc0000042.1.g000010.aua.1	C2C2-Dof	0.0396684	-2.50666	down
gene:Fes_sc0013023.1.g000002.aua.1	C2C2-GATA	0.0182681	1.82051	up
gene:Fes_sc0006194.1.g000001.aua.1	C3H	3.59e-06	3.30076	up
gene:Fes_sc0033154.1.g000001.aua.1	C3H	0.00164259	4.70947	up
gene:Fes_sc0004642.1.g000013.aua.1	EIL	6.6e-09	3.42919	up
gene:Fes_sc0010982.1.g000004.aua.1	GeBP	0.00045251	-4.42481	down
gene:Fes_sc0005877.1.g000008.aua.1	GRF	9.61e-05	2.04757	up
gene:Fes_sc0000037.1.g000016.aua.1	GRF	0.000715644	1.95027	up
gene:Fes_sc0004696.1.g000004.aua.1	HB-other	1.14e-06	3.10479	up
gene:Fes_sc0002007.1.g000013.aua.1	HSF	0.00551848	1.54051	up
gene:Fes_sc0030974.1.g000001.aua.1	LOB	3.71e-09	1.90664	up
gene:Fes_sc0001968.1.g000005.aua.1	LOB	0.00497995	-1.58484	down
gene:Fes_sc0011651.1.g000007.aua.1	MADS-M-type	0.00389624	3.43894	up
gene:Fes_sc0107724.1.g000001.aua.1	MADS-M-type	0.0057945	-3.85291	down
gene:Fes_sc0000040.1.g000009.aua.1	MYB	0.0456664	-2.01627	down
gene:Fes_sc0383533.1.g000001.aua.1	MYB-related	0.0107386	1.48215	up
gene:Fes_sc0000405.1.g000017.aua.1	MYB-related	3.89e-05	-2.19716	down
gene:Fes_sc0043476.1.g000002.aua.1	NAC	0.0042447	3.19244	up
gene:Fes_sc0288070.1.g000001.aua.1	NAC	0.0495391	2.73582	up
gene:Fes_sc0007247.1.g000002.aua.1	SBP	0.036991	-1.63038	down
gene:Fes_sc0019795.1.g000006.aua.1	Trihelix	2.28e-16	1.41513	up
gene:Fes_sc0004942.1.g000002.aua.1	WRKY	4.9e-07	1.78612	up
gene:Fes_sc0000044.1.g000018.aua.1	WRKY	1.29e-07	1.04391	up
Fes_sc0000097.1.g000023.aua.1	WRKY	0.000296	2.30066	up
gene:Fes_sc0004443.1.g000014.aua.1	WRKY	5.69e-13	2.30134	up
gene:Fes_sc0029985.1.g000001.aua.1	WRKY	0.0069253	1.88691	up
S2 vs S3
gene:Fes_sc0000045.1.g000021.aua.1	AP2/ERF-ERF	3.17e-10	1.84935	up
gene:Fes_sc0009352.1.g000002.aua.1	AP2/ERF-ERF	0.00273739	2.58131	up
gene:Fes_sc0051195.1.g000001.aua.1	AP2/ERF-ERF	0.036362	2.85598	up
gene:Fes_sc0361910.1.g000001.aua.1	AP2/ERF-ERF	1.40eE-16	3.63551	up
gene:Fes_sc0000186.1.g000001.aua.1	AP2/ERF-ERF	0.00955002	-7.20184	down
gene:Fes_sc0000289.1.g000002.aua.1	AP2/ERF-RAV	4.8e-09	-1.69859	down
gene:Fes_sc0018910.1.g000001.aua.1	AP2/ERF-ERF	4.47e-14	-2.8934	down
gene:Fes_sc0000036.1.g000020.aua.1	B3	0.00264782	-2.82104	down
gene:Fes_sc0001339.1.g000004.aua.1	B3	1.38e-06	-2.4662	down
gene:Fes_sc0007893.1.g000006.aua.1	B3	1.24e-11	-2.38686	down
gene:Fes_sc0008111.1.g000010.aua.1	B3	2.32e-14	-2.66249	down
gene:Fes_sc0000325.1.g000010.aua.1	BES1	1.27e-08	-7.02748	down
gene:Fes_sc0005056.1.g000003.aua.1	BES1	0.00246299	-2.07979	down
gene:Fes_sc0000054.1.g000047.aua.1	bHLH	2.56e-06	4.91769	up
gene:Fes_sc0000059.1.g000008.aua.1	bHLH	0.0288638	1.83653	up
gene:Fes_sc0000071.1.g000023.aua.1	bHLH	0.000398548	3.43213	up
gene:Fes_sc0000937.1.g000011.aua.1	bHLH	0.0193097	1.96464	up
gene:Fes_sc0001377.1.g000008.aua.1	bHLH	0.0272647	3.75725	up
gene:Fes_sc0005307.1.g000002.aua.1	bHLH	1.94e-07	1.97454	up
gene:Fes_sc0012025.1.g000004.aua.1	bHLH	4.8e-12	1.76426	up
gene:Fes_sc0000037.1.g000025.aua.1	bHLH	3.46e-09	-3.16679	down
gene:Fes_sc0000709.1.g000015.aua.1	bHLH	1.02e-06	-5.1499	down
gene:Fes_sc0001281.1.g000007.aua.1	bHLH	0.00908793	-7.2365	down
gene:Fes_sc0046860.1.g000001.aua.1	bHLH	0.00133621	-5.07229	down
gene:Fes_sc0000082.1.g000007.aua.1	bZIP	1.86e-08	3.70895	up
gene:Fes_sc0000392.1.g000010.aua.1	bZIP	2.89e-15	-1.86489	down
gene:Fes_sc0008662.1.g000002.aua.1	C2C2-Dof	1.08e-10	2.7906	up
gene:Fes_sc0021864.1.g000002.aua.1	C2C2-GATA	0.0250659	2.82646	up
gene:Fes_sc0000032.1.g000025.aua.1	C2C2-YABBY	0.00942123	2.21995	up
gene:Fes_sc0000237.1.g000013.aua.1	C2C2-YABBY	0.000882901	3.26679	up
gene:Fes_sc0001387.1.g000008.aua.1	C2C2-YABBY	2.34e-11	1.99446	up
gene:Fes_sc0002142.1.g000006.gia.1	C2C2-YABBY	2.15e-19	2.01755	up
gene:Fes_sc0008082.1.g000004.aua.1	C2H2	0.0437371	2.22199	up
gene:Fes_sc0042200.1.g000001.aua.1	C2H2	0.0120005	2.35343	up
gene:Fes_sc0012502.1.g000002.aua.1	C2H2	0.00189417	-3.12734	down
gene:Fes_sc0017948.1.g000002.aua.1	C2H2	0.0247812	-2.1063	down
gene:Fes_sc0003071.1.g000007.aua.1	C3H	0.0409752	-1.78453	down
gene:Fes_sc0025068.1.g000001.aua.1	DBB	0.00930831	2.14238	up
gene:Fes_sc0001758.1.g000001.aua.1	E2F-DP	0.0410869	1.85388	up
gene:Fes_sc0006207.1.g000001.aua.1	EIL	0.0329956	2.01236	up
gene:Fes_sc0006026.1.g000002.aua.1	GARP-G2-like	0.00731942	2.5346	up
gene:Fes_sc0000228.1.g000010.aua.1	GRAS	0.0476407	-3.29825	down
gene:Fes_sc0000880.1.g000001.aua.1	GRF	0.0097862	2.39385	up
gene:Fes_sc0000037.1.g000016.aua.1	GRF	0.00021569	-2.65	up
gene:Fes_sc0005877.1.g000008.aua.1	GRF	1.56e-12	1.0434	up
gene:Fes_sc0005380.1.g000003.aua.1	HB-HD-ZIP	3.77e-10	-1.85968	down
gene:Fes_sc0018315.1.g000002.aua.1	HB-HD-ZIP	3.32e-07	-1.78238	down
gene:Fes_sc0000001.1.g000158.aua.1	HB-other	2.07e-17	-2.00953	down
gene:Fes_sc0008397.1.g000003.aua.1	HB-other	0.0470401	-2.56597	down
gene:Fes_sc0000352.1.g000006.aua.1	HB-WOX	0.0480951	3.47002	up
gene:Fes_sc0006088.1.g000006.aua.1	HSF	0.025491	2.15413	up
gene:Fes_sc0016259.1.g000001.aua.1	HSF	0.0481552	3.53775	up
gene:Fes_sc0000790.1.g000006.aua.1	HSF	6.69e-08	-6.79139	down
gene:Fes_sc0006000.1.g000005.aua.1	HSF	0.0354134	-4.05358	down
gene:Fes_sc0002842.1.g000014.aua.1	LIM	0.00145135	2.72295	up
gene:Fes_sc0000016.1.g000036.aua.1	LOB	0.0230035	3.7087	up
gene:Fes_sc0001683.1.g000028.aua.1	MADS-MIKC	0.0410578	1.76721	up
gene:Fes_sc0016037.1.g000004.aua.1	MADS-MIKC	3.12e-08	2.70612	up
gene:Fes_sc0040834.1.g000001.aua.1	MADS-MIKC	0.0452706	3.53093	up
gene:Fes_sc0000420.1.g000007.aua.1	MADS-M-type	0.00451569	2.60151	up
gene:Fes_sc0000038.1.g000025.aua.1	MYB	0.00790041	2.59713	up
gene:Fes_sc0003080.1.g000003.aua.1	MYB	0.00185379	3.04427	up
gene:Fes_sc0004669.1.g000006.aua.1	MYB	0.0157881	2.68069	up
gene:Fes_sc0004795.1.g000003.aua.1	MYB	0.0154104	2.00542	up
esculentum_newGene_1405	MYB	0.0180696	-1.91792	down
gene:Fes_sc0000009.1.g000051.aua.1	MYB	0.00715997	-2.97179	down
gene:Fes_sc0000040.1.g000007.aua.1	MYB	0.00183855	-3.99072	down
gene:Fes_sc0000391.1.g000005.aua.1	MYB	2.07e-11	-2.08202	down
gene:Fes_sc0015087.1.g000001.aua.1	MYB	4.39e-05	-3.29052	down
gene:Fes_sc0002386.1.g000011.aua.1	MYB-related	0.00272135	3.15211	up
gene:Fes_sc0012271.1.g000002.aua.1	MYB-related	1.7e-06	1.9289	up
esculentum_newGene_2924	MYB-related	0.00267233	-2.22953	down
gene:Fes_sc0004536.1.g000009.aua.1	MYB-related	1.91e-14	-1.88402	down
gene:Fes_sc0016091.1.g000002.aua.1	NAC	0.00112243	2.92954	up
gene:Fes_sc0220420.1.g000001.aua.1	NAC	0.0434487	3.37421	up
gene:Fes_sc0000066.1.g000019.aua.1	NF-X1	0.0276245	-1.84287	down
gene:Fes_sc0000655.1.g000013.aua.1	RWP-RK	0.0101495	-3.53642	down
gene:Fes_sc0002088.1.g000007.aua.1	TCP	0.0482461	-1.65041	down
gene:Fes_sc0000770.1.g000005.aua.1	Tify	0.0115511	2.07203	up
gene:Fes_sc0004159.1.g000007.aua.1	Tify	0.00435852	3.07229	up
gene:Fes_sc0271484.1.g000001.aua.1	Trihelix	4.77e-09	-2.22813	down
gene:Fes_sc0000922.1.g000022.aua.1	Whirly	0.00542546	2.43014	up
gene:Fes_sc0015209.1.g000003.aua.1	WRKY	2.52e-16	2.0932	up
gene:Fes_sc0000009.1.g000048.aua.1	zf-HD	2.61e-11	2.55394	up
S1 vs S3
gene:Fes_sc0000045.1.g000021.aua.1	AP2/ERF-ERF	2.49e-08	1.8775	up
gene:Fes_sc0000047.1.g000017.aua.1	AP2/ERF-ERF	0.0088663	2.37259	up
gene:Fes_sc0000640.1.g000017.aua.1	AP2/ERF-ERF	0.00142793	5.57933	up
gene:Fes_sc0001666.1.g000005.aua.1	AP2/ERF-ERF	0.00402447	2.38502	up
gene:Fes_sc0002109.1.g000010.aua.1	AP2/ERF-ERF	0.00228037	3.61403	up
gene:Fes_sc0003067.1.g000006.aua.1	AP2/ERF-ERF	0.0108389	2.86042	up
gene:Fes_sc0003202.1.g000005.aua.1	AP2/ERF-ERF	0.00373628	2.71292	up
gene:Fes_sc0003797.1.g000008.aua.1	AP2/ERF-ERF	3.96e-06	2.41124	up
gene:Fes_sc0004814.1.g000004.aua.1	AP2/ERF-ERF	2.07e-06	2.33007	up
gene:Fes_sc0007206.1.g000010.aua.1	AP2/ERF-ERF	0.000294469	3.86069	up
gene:Fes_sc0007277.1.g000001.aua.1	AP2/ERF-ERF	0.00363293	5.11258	up
gene:Fes_sc0007658.1.g000006.aua.1	AP2/ERF-ERF	0.00272046	3.00629	up
gene:Fes_sc0008724.1.g000007.aua.1	AP2/ERF-ERF	0.0418339	1.67919	up
gene:Fes_sc0009352.1.g000002.aua.1	AP2/ERF-ERF	0.000109159	3.14723	up
gene:Fes_sc0009819.1.g000002.aua.1	AP2/ERF-ERF	0.000372705	3.92515	up
gene:Fes_sc0018592.1.g000003.aua.1	AP2/ERF-ERF	0.0146637	2.20633	up
gene:Fes_sc0029413.1.g000001.aua.1	AP2/ERF-ERF	0.000131495	3.30639	up
gene:Fes_sc0051195.1.g000001.aua.1	AP2/ERF-ERF	2.21e-05	5.66719	up
gene:Fes_sc0361910.1.g000001.aua.1	AP2/ERF-ERF	0.000928031	5.12914	up
gene:Fes_sc0018910.1.g000001.aua.1	AP2/ERF-ERF	0.000135629	-1.53403	down
gene:Fes_sc0000289.1.g000002.aua.1	AP2/ERF-RAV	0.0255865	-1.92403	down
gene:Fes_sc0008871.1.g000002.aua.1	AP2	7.65e-07	-1.3248	down
gene:Fes_sc0000194.1.g000003.aua.1	B3	0.0088663	3.74527	up
gene:Fes_sc0000036.1.g000020.aua.1	B3	1.44e-05	-3.82138	down
gene:Fes_sc0000265.1.g000002.aua.1	B3	0.011579	-3.38752	down
gene:Fes_sc0001214.1.g000008.aua.1	B3	0.000458456	-3.043	down
gene:Fes_sc0001339.1.g000004.aua.1	B3	0.00036256	-3.02273	down
gene:Fes_sc0005103.1.g000005.aua.1	B3	0.00498548	-7.41537	down
gene:Fes_sc0007893.1.g000006.aua.1	B3	4.73e-05	-3.5527	down
gene:Fes_sc0008111.1.g000010.aua.1	B3	0.000190786	-3.4969	down
gene:Fes_sc0240369.1.g000001.aua.1	B3	0.0323055	-4.64597	down
gene:Fes_sc0005056.1.g000003.aua.1	BES1	0.0130304	-2.19618	down
gene:Fes_sc0000054.1.g000047.aua.1	bHLH	3.42e-07	4.75795	up
gene:Fes_sc0000059.1.g000008.aua.1	bHLH	0.00457085	2.29596	up
gene:Fes_sc0000071.1.g000023.aua.1	bHLH	9.97e-09	6.04209	up
gene:Fes_sc0000937.1.g000011.aua.1	bHLH	2.18e-06	4.15687	up
gene:Fes_sc0001377.1.g000008.aua.1	bHLH	0.0413533	3.28938	up
gene:Fes_sc0005307.1.g000002.aua.1	bHLH	8.32e-05	3.18756	up
gene:Fes_sc0005537.1.g000004.aua.1	bHLH	0.0323779	2.02753	up
gene:Fes_sc0012025.1.g000004.aua.1	bHLH	3.13e-10	1.76216	up
gene:Fes_sc0014416.1.g000004.aua.1	bHLH	0.0346397	3.36247	up
gene:Fes_sc0002429.1.g000004.aua.1	bHLH	0.0448186	-2.79561	down
gene:Fes_sc0005137.1.g000004.aua.1	bHLH	0.00103215	-2.5953	down
gene:Fes_sc0046860.1.g000001.aua.1	bHLH	0.00467659	-4.67905	down
gene:Fes_sc0000024.1.g000035.aua.1	bZIP	0.00821282	-2.8782	down
gene:Fes_sc0000392.1.g000010.aua.1	bZIP	0.00619556	-2.19945	down
gene:Fes_sc0343316.1.g000001.aua.1	bZIP	1.6e-14	-4.36446	down
gene:Fes_sc0008662.1.g000002.aua.1	C2C2-Dof	0.00211515	3.3243	up
gene:Fes_sc0010427.1.g000004.aua.1	C2C2-Dof	0.0434204	2.41352	up
gene:Fes_sc0003569.1.g000007.aua.1	C2C2-Dof	0.00895992	-7.12527	down
gene:Fes_sc0000203.1.g000023.aua.1	C2C2-GATA	0.0297418	2.70818	up
gene:Fes_sc0013023.1.g000002.aua.1	C2C2-GATA	5.67e-05	3.47628	up
gene:Fes_sc0021864.1.g000002.aua.1	C2C2-GATA	0.000493492	4.51427	up
gene:Fes_sc0000237.1.g000013.aua.1	C2C2-YABBY	0.00109288	3.02915	up
gene:Fes_sc0000560.1.g000004.aua.1	C2H2	0.00202348	2.5478	up
gene:Fes_sc0003423.1.g000008.aua.1	C2H2	0.0238852	2.18499	up
gene:Fes_sc0008082.1.g000004.aua.1	C2H2	0.00448593	2.83772	up
gene:Fes_sc0042200.1.g000001.aua.1	C2H2	4.09e-05	3.20846	up
gene:Fes_sc0051770.1.g000001.aua.1	C2H2	0.00366969	2.56871	up
gene:Fes_sc0008517.1.g000004.aua.1	C2H2	0.037249	-2.52001	down
gene:Fes_sc0006194.1.g000001.aua.1	C3H	1.21e-06	5.01707	up
gene:Fes_sc0000884.1.g000011.aua.1	C3H	0.00929929	-2.30872	down
gene:Fes_sc0025068.1.g000001.aua.1	DBB	3.87e-05	3.23222	up
gene:Fes_sc0001758.1.g000001.aua.1	E2F-DP	0.0291382	1.94065	up
gene:Fes_sc0004642.1.g000013.aua.1	EIL	0.00557605	3.66636	up
gene:Fes_sc0006207.1.g000001.aua.1	EIL	0.00923376	2.37161	up
gene:Fes_sc0006026.1.g000002.aua.1	GARP-G2-like	0.0323669	2.01487	up
gene:Fes_sc0005877.1.g000008.aua.1	GRF	1.09e-08	3.12997	up
gene:Fes_sc0000228.1.g000010.aua.1	GRAS	0.0255088	-3.65805	down
gene:Fes_sc0000391.1.g000011.aua.1	GRAS	0.0386987	-4.19976	down
gene:Fes_sc0006321.1.g000007.aua.1	GRAS	0.00452871	-7.45534	down
gene:Fes_sc0001979.1.g000008.aua.1	HB-HD-ZIP	0.0103888	-3.67291	down
gene:Fes_sc0005380.1.g000003.aua.1	HB-HD-ZIP	0.000501336	-2.86767	down
gene:Fes_sc0018315.1.g000002.aua.1	HB-HD-ZIP	0.0451683	-1.67297	down
gene:Fes_sc0004696.1.g000004.aua.1	HB-other	3.65e-09	4.67278	up
gene:Fes_sc0000001.1.g000158.aua.1	HB-other	0.0150608	-2.06926	down
gene:Fes_sc0006084.1.g000003.aua.1	HB-other	0.0404296	-1.84348	down
gene:Fes_sc0008397.1.g000003.aua.1	HB-other	0.0204913	-2.75575	down
gene:Fes_sc0173457.1.g000001.aua.1	HB-other	0.00214479	-7.76753	down
gene:Fes_sc0000739.1.g000004.aua.1	HB-WOX	0.0198423	3.81693	up
gene:Fes_sc0002007.1.g000013.aua.1	HSF	0.0186827	2.42688	up
gene:Fes_sc0006088.1.g000006.aua.1	HSF	0.00795792	2.5492	up
gene:Fes_sc0016259.1.g000001.aua.1	HSF	0.0341474	3.3669	up
gene:Fes_sc0000790.1.g000006.aua.1	HSF	9.6e-07	-6.05669	down
gene:Fes_sc0003750.1.g000005.aua.1	HSF	0.0166962	-2.98446	down
gene:Fes_sc0002842.1.g000014.aua.1	LIM	0.00128915	2.67555	up
gene:Fes_sc0011071.1.g000005.aua.1	LIM	0.0413524	1.91136	up
gene:Fes_sc0000016.1.g000036.aua.1	LOB	0.0151718	3.8047	up
gene:Fes_sc0001968.1.g000005.aua.1	LOB	0.0162352	-2.041	down
gene:Fes_sc0016037.1.g000004.aua.1	MADS-MIKC	0.00277746	3.77303	up
gene:Fes_sc0000420.1.g000007.aua.1	MADS-M-type	0.000215582	3.21203	up
gene:Fes_sc0039868.1.g000001.aua.1	MADS-M-type	1.01e-07	2.9846	up
gene:Fes_sc0003080.1.g000003.aua.1	MYB	0.000398214	3.47987	up
gene:Fes_sc0004669.1.g000006.aua.1	MYB	0.00200435	4.0473	up
gene:Fes_sc0004795.1.g000003.aua.1	MYB	0.0135282	2.09438	up
gene:Fes_sc0007587.1.g000001.aua.1	MYB	0.0393357	1.75558	up
gene:Fes_sc0029640.1.g000002.aua.1	MYB	0.0174179	3.61474	up
esculentum_newGene_1405	MYB	0.0167456	-1.92458	down
gene:Fes_sc0000009.1.g000051.aua.1	MYB	0.00460532	-3.01174	down
gene:Fes_sc0000010.1.g000059.aua.1	MYB	0.0142928	-4.74859	down
gene:Fes_sc0000040.1.g000007.aua.1	MYB	7.63e-06	-4.80151	down
gene:Fes_sc0000040.1.g000009.aua.1	MYB	3.72e-05	-8.96071	down
gene:Fes_sc0000391.1.g000005.aua.1	MYB	0.000175658	-3.03167	down
gene:Fes_sc0003566.1.g000015.aua.1	MYB	0.0140038	-6.79859	down
gene:Fes_sc0008635.1.g000004.aua.1	MYB	0.0120964	-2.43152	down
gene:Fes_sc0015087.1.g000001.aua.1	MYB	5.15e-07	-4.02367	down
gene:Fes_sc0002386.1.g000011.aua.1	MYB-related	0.00112341	3.29108	up
gene:Fes_sc0004234.1.g000005.aua.1	MYB-related	0.0454569	1.7803	up
gene:Fes_sc0012271.1.g000002.aua.1	MYB-related	0.00113992	2.54963	up
esculentum_newGene_2924	MYB-related	0.0124087	-2.3908	down
esculentum_newGene_6728	MYB-related	0.00599889	-7.32718	down
gene:Fes_sc0000405.1.g000017.aua.1	MYB-related	0.0165349	-2.03802	down
gene:Fes_sc0004536.1.g000009.aua.1	MYB-related	0.0221053	-1.82338	down
gene:Fes_sc0204625.1.g000001.aua.1	MYB-related	0.0245518	-2.83016	down
gene:Fes_sc0006243.1.g000007.aua.1	NAC	0.0124514	3.50834	up
gene:Fes_sc0012941.1.g000003.gia.1	NAC	0.0259491	3.75515	up
gene:Fes_sc0013984.1.g000003.aua.1	NAC	0.045369	3.43908	up
gene:Fes_sc0016091.1.g000002.aua.1	NAC	0.0048778	2.45714	up
gene:Fes_sc0016613.1.g000003.aua.1	NAC	2.29e-10	4.27617	up
gene:Fes_sc0029314.1.g000002.aua.1	NAC	0.00076926	4.55988	up
gene:Fes_sc0043476.1.g000002.aua.1	NAC	0.00462282	3.90215	up
gene:Fes_sc0000066.1.g000019.aua.1	NF-X1	3.2e-06	-1.74324	down
gene:Fes_sc0000006.1.g000059.aua.1	NF-YB	3.04e-17	-1.84923	down
gene:Fes_sc0000010.1.g000074.aua.1	NF-YB	0.0071518	-2.43257	down
gene:Fes_sc0007067.1.g000001.aua.1	PLATZ	0.0303772	3.0949	up
gene:Fes_sc0018946.1.g000001.aua.1	PLATZ	2.64e-13	1.78528	up
gene:Fes_sc0000655.1.g000013.aua.1	RWP-RK	0.000493414	-4.13919	down
gene:Fes_sc0166673.1.g000001.aua.1	SBP	0.00535071	-4.73128	down
gene:Fes_sc0000770.1.g000005.aua.1	Tify	0.0238852	1.91394	up
gene:Fes_sc0002372.1.g000006.aua.1	Tify	0.0413474	2.85859	up
gene:Fes_sc0004159.1.g000007.aua.1	Tify	0.000109159	4.35162	up
gene:Fes_sc0036446.1.g000001.aua.1	Tify	0.0344335	1.70065	up
gene:Fes_sc0011339.1.g000003.aua.1	Trihelix	0.0326808	-3.85638	down
gene:Fes_sc0271484.1.g000001.aua.1	Trihelix	0.0222716	-2.48212	down
gene:Fes_sc0000922.1.g000022.aua.1	Whirly	0.00579785	2.35792	up
gene:Fes_sc0000044.1.g000018.aua.1	WRKY	1.5e-08	1.86641	up
gene:Fes_sc0004942.1.g000002.aua.1	WRKY	0.000170807	3.54064	up
gene:Fes_sc0029985.1.g000001.aua.1	WRKY	0.00575127	2.53052	up
gene:Fes_sc0004443.1.g000014.aua.1	WRKY	3.89e-08	2.92477	up
Fes_sc0000097.1.g000023.aua.1	WRKY	6.61e-09	2.92454	up
gene:Fes_sc0001079.1.g000012.aua.1	WRKY	2.41e-12	-2.18044	down
gene:Fes_sc0000086.1.g000014.aua.1	zf-HD	1.63e-15	-2.32206	down
gene:Fes_sc0001933.1.g000006.aua.1	zf-HD	0.00591232	-2.87741	down
