# Supplementary material for: Transcriptome Analysis Reveals Key Seed-Development Genes in Common Buckwheat (Fagopyrum esculentum)
Source: Int J Mol Sci. 2019 Sep 3;20(17):4303. doi: 10.3390/ijms20174303 (PMC6747174; doi:10.3390/ijms20174303)
Supplement: Supplementary file 1 [file ijms-20-04303-s001.zip › Supplementary-proofreading/Table S6.xlsx]

## Sheet: Sheet1
Table S6. Seed size-related genes from different plant species.
Species	Protein name	Protein category	Accession number
Arabidopsis	GPA1	Gα subunit	At2g26300
Rice	RGA1/D1	Gα subunit	Os05g0333200
Arabidopsis	AGB1	Gβ subunit	At4g34460
Rice	RGB1	Gβ subunit	Os03g0669100
Arabidopsis	AGG3	Atypical Gγ subunit	At5g20635
Rice	RGG1	Typical Gγ subunit	Os03g0635100
Rice	RGG2	Gγ subunit	Os02g0137900
Rice	GS3	Atypical Gγ subunit	Os03g0407400
Rice	DEP1	Atypical Gγs bunit	Os09g0441900
Rice	GGC2	Atypical Gγ subunit	XP_015649592.1
Rice	SMG2/OsMKKK10	Mitogen-activated protein kinase kinase kinase	Os04g0559800
Rice	SMG1/OsMKK4	Mitogen-activated protein kinase kinase	Os02g0787300
Arabidopsis	MKK4	Mitogen-activated protein kinase kinase	At1g51660
Arabidopsis	MKK5	Mitogen-activated protein kinase kinase	At3g21220
Rice	OsMAPK6	Mitogen-activated protein kinase	Os06g0154500
Rice	LARGE8/OsMKP1	Mitogen-activated protein kinase phosphatase	Os05g0115800
Arabidopsis	DA1	Ubiquitin receptor	At1g19270
Maize	ZmDA1	Ubiquitin receptor	GRMZM2G017845
Arabidopsis	DAR1	Ubiquitin receptor	At4g36860
Maize	ZmDAR1	Ubiquitin receptor	GRMZM2G099328
Arabidopsis	DA2	E3 ubiquitin ligase	At1g78420
Arabidopsis	EOD1/BB	E3 ubiquitin ligase	At3g63530
Rice	GW2	E3 ubiquitin ligase	Os02g0244100
Maize	ZmGW2	E3 ubiquitin ligase	EU968771, FJ573211,EU962093
Wheat	TaGW2	E3 ubiquitin ligase	JN896622, JN896623
Arabidopsis	SOD2/UBP15	Ubiquitin-specific protease 15	At1g17110
Arabidopsis	SAMBA	APC16-like protein; negative regulator of the APC/C complex	At1g32310
Arabidopsis	RPT2A	26S proteasome regulatory particle AAA-ATPase	At4g29040
Rice	WTG1/OsOTUB1	Deubiquitinating enzyme homologous to human OTUB1	Os08g0537800
Rice	D61/OsBRI1	LRR-RLK; brassinosteroid receptor	Os01g0718300
Rice	D11	CYP724B1; involved in brassinosteroid biosynthesis	Os04g0469800
Rice	SLG	BHAD acyltransferase-like protein	Os08g0562500
Rice	XIAO	LRR-RLK	Os04g0576900
Rice	GS5	Putative serine carboxypeptidase	Os05g0158500
Maize	ZmGS5	Putative serine carboxypeptidase	GRMZM2G123815
Rice	qGL3/GL3.1/OsPPKL1	Protein phosphatase kelch family serine/threonine phosphatase	Os03g0646900
Rice	GSK2	SHAGGY-like kinase; regulator of brassinosteroid signaling kinase	Os05g0207500
Rice	GSE5/GW5/qSW5	Calmodulin-binding protein	Os05g0187500
Soybean	PP2C-1	Phosphatase 2C-1	Glyma17g33690
Arabidopsis	ARF2/MNT	Auxin response factor	At5g62000
Rice	GL3.3/TGW3/qTGW3	SHAGGY-like kinase	Os03g0841800
Rice	OsARF4	Auxin response factor	Os01g0927600
Rapeseed	ARF18	Auxin response factor	BnaA09g55580D
Jatropha	JcARF19	Auxin response factor	KX988008
Rice	BG1	Unknown protein	Os03g0175800
Medicago	DASH	Endosperm-specific DOF transcription factor	Medtr2g014060
Rice	GLW7	OsSPL13	Os07g0505200
Rice	GW8	OsSPL16	Os08g0531600
Rice	GS2/GL2/GLW2/PT2	OsGRF4	Os02g0701300
Rice	OsGIF1	Rice GRF-interacting protein 1	Os03g0733600
Arabidopsis	SOD7/NGAL2	B3 domain transcriptional repressor	At3g11580
Arabidopsis	DPA4/NGAL3	B3 domain transcriptional repressor	At5g06250
Rice	MADS1	MADS-domain transcription factor	Os03g0215400
Rice	OsWRKY53	WRKY family transcription factor	Os05g0343400
Rice	GS9	Transcriptional activator	Os09g0448500
Arabidopsis	ANT	AP2-like family transcription factor	At4g37750
Medicago	BS1	TIFY family transcription regulators	KM668032
Arabidopsis	AP2	AP2/EREBP family transcription factor	At4g36920
Rice	SMOS1	Unusual AP2-type transcription factor	Os05g0389000
Arabidopsis	TTG2	WRKY family transcription factor	At2g37260
Foxtail millet	LP1	WRKY family transcription factor	Seita.2G369500
Rice	Awn-1 (An-1)	Basic helix-loop-helix transcription factor	Os04g0350700
Rice	GW6a	Histone H4 acetyltransferase	Os06g0650300
Arabidopsis	IKU1	VQ motif protein	At2g35230
Arabidopsis	IKU2	LRR receptor kinase	At3g19700
Arabidopsis	MINI3	WRKY family transcription factor	At1g55600
Arabidopsis	SHB1	SYG1 family protein; transcription coactivator	At4g25350
Arabidopsis	ABA2	Short-chain dehydrogenase/reductase	At1g52340
Arabidopsis	ABI5	bZIP transcription factor	At2g36270
Arabidopsis	BRI1	LRR-RLK; brassinosteroid receptor	At4g39400
Arabidopsis	BZR1	Transcription factor	At1g75080
Arabidopsis	DET2	Steroid-5-α-reductase; involved inbrassinosteroid biosynthesis	At2g38050
Arabidopsis	DWF4	CYP90B1; involved in brassinosteroid biosynthesis	At3g50660
Arabidopsis	AHKs	Histidine kinases; cytokinin receptors	At5g35750 At1g27320 At2g01830
Arabidopsis	AHPs	Histidine phosphotransfer proteins; regulators of cytokinin signaling	At3g21510 At3g29350 At5g39340 At3g16360 At1g03430
Arabidopsis	CKX2	Cytokinin oxidase/dehydrogenases	At2g19500
Rice	TGW6	IAA-glucose hydrolase	Os06g0623700
Arabidopsis	COR15a	Cold-regulated protein localized in chloroplast	At2g42540
Rice	SRS5	α-Tubulin	Os11g0247300
Arabidopsis	KLU/CYP78A5	Cytochrome P450	At1g13710
Arabidopsis	EOD3/CYP78A6	Cytochrome P450	At2g46660
Arabidopsis	CYP78A9	Cytochrome P450	At3g61880
Rice	GE/CYP78A13	Cytochrome P450	Os07g0603700
Rice	CYP704A3	Cytochrome P450	Os04g0573900
Soybean	CYP78A72	Cytochrome P450	Glyma19G240800
Soybean	CYP78A10	Cytochrome P450	Glyma05G019200
Rice	GAD1	EPIDERMAL PATTERNING FACTOR-LIKE family secretary signal peptide	Os08g0485500
Rice	GL7/GW7/SLG7	TON1 RECRUITING MOTIF-containing protein	Os07g0603300
Rice	CycT1;3	Cyclin-dependent protein kinase	Os11g0157100
